# Supplementary material for: Ethyl 1-phenyl­sulfonyl-1H-indole-2-carboxyl­ate
Source: Acta Crystallogr Sect E Struct Rep Online. 2011 Sep 3;67(Pt 10):o2549. doi: 10.1107/S1600536811035392 (PMC3201292; doi:10.1107/S1600536811035392)
Supplement: Supplementary file 2 [file e-67-o2549-Isup2.hkl]

#
# h,k,l, Fc-squared, Fo-squared, sigma(Fo-squared) and status flag
#
data_I
_shelx_title ' CR4 in P2(1)/n /C17 H15 N1 O4 S1/-CR4'
_shelx_refln_list_code          4
_shelx_F_calc_maximum      162.31
_exptl_crystal_F_000       688.00
_reflns_d_resolution_high  0.7213
 
loop_
 _symmetry_equiv_pos_as_xyz
 'x, y, z'
 '-x+1/2, y+1/2, -z+1/2'
 '-x, -y, -z'
 'x-1/2, -y-1/2, z-1/2'
 
_cell_length_a    10.6936
_cell_length_b     7.5331
_cell_length_c    19.5654
_cell_angle_alpha  90.000
_cell_angle_beta   96.647
_cell_angle_gamma  90.000
 
_shelx_F_squared_multiplier     1.000
 
loop_
 _refln_index_h
 _refln_index_k
 _refln_index_l
 _refln_F_squared_calc
 _refln_F_squared_meas
 _refln_F_squared_sigma
 _refln_observed_status
   2   0   0     2377.41     2518.49     26.15 o
   4   0   0     7458.95     7471.04     91.76 o
   6   0   0     3362.72     3479.25     43.52 o
   8   0   0     1275.53     1203.31     16.24 o
  10   0   0      381.82      355.89      7.56 o
  12   0   0      265.79      289.51     15.14 o
  14   0   0       11.83        7.19      5.26 o
   1   1   0     1377.18     1546.47     14.75 o
   2   1   0     3490.37     3656.68     51.89 o
   3   1   0      369.20      388.94      6.42 o
   4   1   0      743.60      783.35      7.32 o
   5   1   0      178.40      192.98      2.33 o
   6   1   0       33.18       28.28      0.87 o
   7   1   0        2.15        1.16      0.64 o
   8   1   0        1.39        0.80      0.71 o
   9   1   0        0.04       -0.82      0.82 o
  10   1   0        5.13        4.60      1.30 o
  11   1   0       97.34       95.54      3.31 o
  12   1   0       49.62       48.66      2.91 o
  13   1   0        2.59        6.93      2.57 o
  14   1   0        0.50       -0.61      2.56 o
   0   2   0    24970.71    24763.92    258.34 o
   1   2   0    26344.14    26856.79    224.21 o
   2   2   0      274.53      259.77      2.52 o
   3   2   0      131.00      131.71      1.38 o
   4   2   0     1885.49     1908.79     30.51 o
   5   2   0       18.30       10.18      0.59 o
   6   2   0      983.00     1013.27     13.17 o
   7   2   0       57.61       63.17      1.53 o
   8   2   0      804.76      802.64     10.66 o
   9   2   0      370.57      383.40      5.77 o
  10   2   0      114.28      123.45      3.07 o
  11   2   0        4.40       -0.05      1.47 o
  12   2   0       40.14       44.34      2.60 o
  13   2   0       19.53       15.88      2.64 o
  14   2   0       19.81       22.60      3.24 o
   1   3   0      492.55      567.06      4.40 o
   2   3   0      394.64      423.96      4.24 o
   3   3   0      103.89      107.00      1.37 o
   4   3   0        1.74        0.30      0.62 o
   5   3   0      151.11      164.02      2.20 o
   6   3   0       54.77       52.84      1.11 o
   7   3   0      315.92      327.55      5.21 o
   8   3   0        8.85        5.15      1.56 o
   9   3   0       72.16       73.34      2.26 o
  10   3   0       20.97       20.77      1.74 o
  11   3   0       16.28       13.53      1.82 o
  12   3   0        5.96        6.63      1.82 o
  13   3   0        1.01        1.08      1.80 o
  14   3   0        7.95        4.65      3.08 o
   0   4   0     2907.88     3010.78     33.35 o
   1   4   0     3353.45     3486.88     26.02 o
   2   4   0      422.10      417.45      4.00 o
   3   4   0       16.44       15.94      0.72 o
   4   4   0       53.16       45.16      1.02 o
   5   4   0        4.60        6.34      1.38 o
   6   4   0       69.03       56.60      1.26 o
   7   4   0        0.15        0.09      0.86 o
   8   4   0       12.39       14.48      1.07 o
   9   4   0       23.73       34.98      4.69 o
  10   4   0      148.18      169.30      3.72 o
  11   4   0       47.88       47.72      2.54 o
  12   4   0       65.17       66.89      2.94 o
  13   4   0        0.02       -1.78      1.78 o
   1   5   0      109.15       93.76      1.37 o
   2   5   0        0.08       -0.03      0.44 o
   3   5   0        3.93        4.88      0.61 o
   4   5   0      145.83      143.73      2.01 o
   5   5   0      165.60      157.01      2.41 o
   6   5   0       58.95       65.00      1.67 o
   7   5   0      113.88      115.08      2.47 o
   8   5   0       46.68       45.91      1.76 o
   9   5   0        6.90       17.61      2.48 o
  10   5   0       42.56       46.82      2.05 o
  11   5   0       65.41       71.07      3.88 o
  12   5   0        1.69        2.59      1.81 o
   0   6   0     1498.25     1439.96     18.87 o
   1   6   0      324.76      313.71      3.95 o
   2   6   0      939.50      888.34      9.27 o
   3   6   0      121.01      108.32      2.03 o
   4   6   0      181.60      178.84      2.93 o
   5   6   0       42.88       44.99      4.77 o
   6   6   0       53.64       58.53      2.03 o
   7   6   0        2.24        4.71      1.31 o
   8   6   0       61.63       62.77      3.36 o
   9   6   0       11.85       13.57      1.79 o
  10   6   0       66.63       68.80      2.85 o
  11   6   0       17.44       13.26      2.33 o
  12   6   0        0.77       -0.23      3.13 o
   1   7   0      116.76      105.79      2.09 o
   2   7   0        0.14        0.01      0.88 o
   3   7   0      362.07      357.67      4.97 o
   4   7   0      190.72      169.17      3.11 o
   5   7   0      214.83      211.88      5.64 o
   6   7   0        9.80       10.91      1.22 o
   7   7   0      168.58      173.14      4.07 o
   8   7   0        0.45        0.16      1.29 o
   9   7   0       30.79       33.67      2.17 o
  10   7   0        0.91        1.81      1.69 o
   0   8   0       31.84       22.68      2.28 o
   1   8   0      351.21      317.29      5.52 o
   2   8   0       90.66       81.99      2.34 o
   3   8   0        1.41       -0.17      0.97 o
   4   8   0        0.39        4.35      2.95 o
   5   8   0        0.29       -0.96      0.96 o
   6   8   0        0.04        0.33      1.04 o
   7   8   0        3.17        2.33      1.87 o
   8   8   0        4.87        5.21      1.75 o
   9   8   0        9.22        8.57      2.04 o
   1   9   0       74.56       76.43      2.59 o
   2   9   0        6.43        8.52      1.24 o
   3   9   0       91.58       92.23      2.77 o
   4   9   0        5.05        4.90      1.42 o
   5   9   0       31.92       34.87      2.02 o
   6   9   0        2.80        2.98      1.48 o
   7   9   0       10.23       10.89      1.92 o
   0  10   0       13.19        8.41      3.21 o
   1  10   0       22.37       23.12      2.29 o
   2  10   0        7.46       14.29      2.45 o
   3  10   0        0.35       -1.41      1.41 o
   4  10   0        3.22        5.89      1.77 o
 -13   0   1       93.51       88.10      6.51 o
 -11   0   1      283.32      246.58      6.89 o
  -9   0   1      177.89      171.74      4.53 o
  -7   0   1      159.71      136.60      2.93 o
  -5   0   1      792.19      943.17     12.44 o
  -3   0   1     3706.14     3566.94     44.09 o
  -1   0   1    10980.17     5963.14    355.78 o
   1   0   1     1142.15      918.91     19.87 o
   3   0   1     4264.00     4690.25     53.79 o
   5   0   1     4995.44     5289.08     61.56 o
   7   0   1        0.17        0.61      0.65 o
   9   0   1      286.23      294.29      8.77 o
  11   0   1        1.00        3.81      2.48 o
  13   0   1        0.06        1.14      3.34 o
 -14   1   1        2.93        2.73      2.79 o
 -13   1   1        0.56        0.00      2.30 o
 -12   1   1       11.96       16.27      2.19 o
 -11   1   1       78.04       83.02      2.99 o
 -10   1   1        0.32       -0.73      0.99 o
  -9   1   1       55.34       46.55      1.51 o
  -8   1   1       25.94       23.50      1.05 o
  -7   1   1      831.54      873.53      8.78 o
  -6   1   1       38.73       56.32      1.29 o
  -5   1   1      165.92      148.49      1.92 o
  -4   1   1      295.75      276.94      3.47 o
  -3   1   1     1016.51     1066.73     13.54 o
  -2   1   1      232.99      230.31      3.65 o
  -1   1   1     1177.87     1280.89     12.80 o
   0   1   1     1698.59     1730.93     12.45 o
   1   1   1    10502.65    11431.57     79.68 o
   2   1   1      369.39      382.88      4.43 o
   3   1   1     1271.05     1324.87     18.60 o
   4   1   1      102.48       92.99      1.58 o
   5   1   1     2532.34     2579.46     22.38 o
   6   1   1       12.24       11.91      0.69 o
   7   1   1      329.23      359.90      4.06 o
   8   1   1       50.18       38.09      1.46 o
   9   1   1      512.78      471.42      6.47 o
  10   1   1       23.86       21.28      1.77 o
  11   1   1      224.77      220.91      5.02 o
  12   1   1       20.82       18.66      3.06 o
  13   1   1       76.28       71.65      4.32 o
  14   1   1       10.62       10.29      3.04 o
 -14   2   1       22.37       18.27      3.17 o
 -13   2   1       64.38       67.05      3.34 o
 -12   2   1      105.37      117.89      4.12 o
 -11   2   1       28.05       28.66      2.07 o
 -10   2   1      477.91      463.72      7.71 o
  -9   2   1      186.34      183.23      4.42 o
  -8   2   1      110.02      103.97      2.34 o
  -7   2   1     1047.00     1034.79     16.97 o
  -6   2   1     1210.67     1300.92     17.60 o
  -5   2   1       25.96       20.41      0.70 o
  -4   2   1      374.39      432.04      6.67 o
  -3   2   1     2319.82     2447.79     39.95 o
  -2   2   1     1524.47     1583.82     21.93 o
  -1   2   1     7495.25     7811.57     74.90 o
   0   2   1    24826.66    25044.14    173.18 o
   1   2   1       12.71       19.18      1.81 o
   2   2   1     3780.75     4210.01     36.62 o
   3   2   1     1893.75     1967.06     29.91 o
   4   2   1       94.28      100.28      1.67 o
   5   2   1     1526.13     1614.02     26.67 o
   6   2   1     1697.93     1808.47     28.20 o
   7   2   1       58.42       50.06      1.23 o
   8   2   1      752.03      728.92     12.30 o
   9   2   1      212.64      213.73      3.95 o
  10   2   1       68.95       58.36      2.55 o
  11   2   1       35.88       38.91      2.32 o
  12   2   1        9.12       14.29      2.03 o
  13   2   1        0.06       -1.70      2.50 o
  14   2   1        2.30        4.16      2.76 o
 -14   3   1        2.05        1.75      2.56 o
 -13   3   1        6.85        5.04      1.85 o
 -12   3   1       28.10       39.26      2.73 o
 -11   3   1        5.27        9.34      1.70 o
 -10   3   1      173.67      178.21      3.96 o
  -9   3   1       46.75       48.22      1.88 o
  -8   3   1      333.42      335.65      5.22 o
  -7   3   1      301.33      292.13      4.17 o
  -6   3   1       84.02       67.54      1.72 o
  -5   3   1      494.29      504.94      7.45 o
  -4   3   1      348.34      390.29      5.82 o
  -3   3   1      280.63      275.76      3.13 o
  -2   3   1     2888.10     3004.76     31.51 o
  -1   3   1      311.27      260.26      2.58 o
   0   3   1       21.31       20.66      0.45 o
   1   3   1     1110.73     1072.87      8.02 o
   2   3   1     1393.38     1556.12     11.52 o
   3   3   1      943.90      999.09     11.00 o
   4   3   1      919.76     1006.75     14.62 o
   5   3   1      569.30      565.13      8.47 o
   6   3   1       11.12       10.72      0.70 o
   7   3   1      269.80      283.85      4.48 o
   8   3   1      605.66      604.58      9.06 o
   9   3   1        7.40       10.14      1.36 o
  10   3   1       33.75       35.77      1.88 o
  11   3   1       58.48       56.13      2.67 o
  12   3   1        7.30        7.60      1.87 o
  13   3   1       21.55       21.12      2.30 o
 -13   4   1        7.41       12.17      2.05 o
 -12   4   1       30.61       33.35      2.92 o
 -11   4   1       54.97       63.51      2.72 o
 -10   4   1      126.71      140.78      3.32 o
  -9   4   1      488.45      503.05     11.81 o
  -8   4   1       21.19       20.00      1.21 o
  -7   4   1      244.26      251.29      3.18 o
  -6   4   1      605.81      628.27      9.20 o
  -5   4   1     1035.88     1114.48     17.13 o
  -4   4   1      268.60      307.60      4.53 o
  -3   4   1        1.52       -0.53      0.53 o
  -2   4   1       45.76       52.17      1.22 o
  -1   4   1       80.59       59.15      1.98 o
   0   4   1     2415.73     2458.27     18.00 o
   1   4   1     7225.65     7510.07     54.09 o
   2   4   1     1231.22     1270.20     10.08 o
   3   4   1       96.21       86.13      1.23 o
   4   4   1        8.45        9.37      0.53 o
   5   4   1       22.13       27.20      0.80 o
   6   4   1      413.76      429.05      5.38 o
   7   4   1       57.63       59.39      1.45 o
   8   4   1      118.98      123.55      2.58 o
   9   4   1      134.62      132.41      2.95 o
  10   4   1       15.56       24.62      2.96 o
  11   4   1       78.99       82.91      3.16 o
  12   4   1        0.27        5.36      1.82 o
  13   4   1       38.85       40.72      2.75 o
 -12   5   1       27.28       33.64      2.32 o
 -11   5   1        0.00       -0.13      1.32 o
 -10   5   1       26.93       36.61      2.08 o
  -9   5   1      136.94      138.53      3.24 o
  -8   5   1       81.35       86.36      2.33 o
  -7   5   1       37.39       37.82      1.45 o
  -6   5   1       42.48       51.12      1.59 o
  -5   5   1      365.14      370.63      6.98 o
  -4   5   1        1.52        0.32      0.53 o
  -3   5   1      172.92      171.91      2.49 o
  -2   5   1       90.52       86.43      1.36 o
  -1   5   1      264.56      233.30      2.66 o
   0   5   1        0.42        0.76      0.39 o
   1   5   1       26.96       26.72      0.67 o
   2   5   1       28.96       34.79      0.95 o
   3   5   1      733.99      738.36      7.25 o
   4   5   1      104.71       94.87      1.98 o
   5   5   1      128.14      123.64      2.11 o
   6   5   1        0.35       -0.74      0.74 o
   7   5   1      260.17      274.08      5.91 o
   8   5   1       13.25       12.34      1.04 o
   9   5   1       11.57       12.58      1.50 o
  10   5   1        0.73        4.78      1.35 o
  11   5   1       69.78       83.07      3.28 o
  12   5   1       34.51       29.84      2.48 o
 -12   6   1        7.15        7.04      2.55 o
 -11   6   1        0.17        0.57      1.94 o
 -10   6   1        0.59       -0.16      1.60 o
  -9   6   1       34.87       46.08      2.41 o
  -8   6   1        2.48        3.22      1.24 o
  -7   6   1       78.72       77.21      2.13 o
  -6   6   1      101.25       95.48      2.19 o
  -5   6   1      388.80      389.86      7.82 o
  -4   6   1      169.03      154.29      2.51 o
  -3   6   1       70.00       66.27      1.97 o
  -2   6   1       63.09       54.75      1.69 o
  -1   6   1       40.01       38.30      1.80 o
   0   6   1       53.28       45.27      2.29 o
   1   6   1      569.68      535.18      5.74 o
   2   6   1       62.21       70.22      3.93 o
   3   6   1        5.49        5.29      0.89 o
   4   6   1       62.01       69.47      2.35 o
   5   6   1       88.42       77.45      1.94 o
   6   6   1        0.10        0.15      1.07 o
   7   6   1        4.26        8.19      1.23 o
   8   6   1        0.12        2.33      1.38 o
   9   6   1       79.53       87.32      3.10 o
  10   6   1       24.99       30.79      2.39 o
  11   6   1        1.25        2.99      2.56 o
 -10   7   1        6.28        5.40      2.23 o
  -9   7   1       31.07       40.12      2.24 o
  -8   7   1        5.94        5.11      1.40 o
  -7   7   1        0.03        2.69      1.17 o
  -6   7   1       71.41       70.68      2.05 o
  -5   7   1        2.81        4.59      1.62 o
  -4   7   1        0.67        0.08      0.82 o
  -3   7   1        4.93        1.72      0.87 o
  -2   7   1      137.63      130.80      2.51 o
  -1   7   1        2.79        0.62      0.78 o
   0   7   1       38.01       30.65      1.14 o
   1   7   1       22.69       24.17      1.12 o
   2   7   1        8.75        6.48      0.92 o
   3   7   1      148.48      145.15      3.75 o
   4   7   1       44.43       50.17      3.05 o
   5   7   1       44.85       52.66      3.71 o
   6   7   1       17.57       17.44      1.40 o
   7   7   1       68.97       76.78      2.53 o
   8   7   1        3.55        1.81      1.43 o
   9   7   1       23.97       27.19      2.12 o
  10   7   1       15.76       17.78      2.81 o
  -9   8   1        0.00        2.65      1.75 o
  -8   8   1       16.36       17.15      1.97 o
  -7   8   1        7.29        7.81      1.49 o
  -6   8   1       15.62       13.30      1.38 o
  -5   8   1        8.72       11.16      1.30 o
  -4   8   1      144.87      141.46      2.93 o
  -3   8   1       11.84       10.68      1.17 o
  -2   8   1      133.92      132.64      2.76 o
  -1   8   1        4.94        3.45      1.73 o
   0   8   1        0.55       -1.34      1.34 o
   1   8   1        6.97        8.24      1.87 o
   2   8   1      197.32      185.61      3.27 o
   3   8   1        0.20        0.56      1.01 o
   4   8   1      122.40      115.42      2.76 o
   5   8   1        1.64       -1.01      1.01 o
   6   8   1        5.45        6.08      1.22 o
   7   8   1        0.70        0.24      1.32 o
   8   8   1        6.91        8.81      2.08 o
   9   8   1        9.43        9.93      1.94 o
  -7   9   1       10.14       13.77      2.42 o
  -6   9   1        6.22        5.83      1.68 o
  -5   9   1       13.95       11.51      1.52 o
  -4   9   1        6.71        9.21      1.48 o
  -3   9   1        0.09        2.04      1.24 o
  -2   9   1       13.00       12.10      1.36 o
  -1   9   1        0.65        1.94      1.35 o
   0   9   1        6.73        8.97      1.85 o
   1   9   1        0.68        2.23      1.28 o
   2   9   1      100.33      103.11      2.69 o
   3   9   1        0.73        5.68      2.00 o
   4   9   1       10.48       10.99      1.55 o
   5   9   1        4.39        4.90      1.96 o
   6   9   1       43.35       45.73      2.34 o
   7   9   1        4.22        3.31      1.81 o
  -4  10   1       15.93       17.19      2.68 o
  -3  10   1        1.00        2.24      1.48 o
  -2  10   1       73.40       71.44      3.85 o
  -1  10   1        6.99        4.73      1.57 o
   0  10   1        8.65        7.91      1.66 o
   1  10   1       61.19       58.71      3.16 o
   2  10   1       24.71       22.50      2.05 o
   3  10   1        0.43        0.10      1.43 o
   4  10   1        3.18        3.35      3.00 o
 -14   0   2        0.00       -0.67      3.67 o
 -12   0   2       62.01       62.72      5.47 o
 -10   0   2       14.63       13.45      1.98 o
  -8   0   2      226.50      210.94      4.39 o
  -6   0   2     3320.27     3637.03     45.41 o
  -4   0   2      172.45      186.88      3.05 o
  -2   0   2    19164.55    18929.51    194.66 o
   0   0   2     8519.85     4647.99    157.58 o
   2   0   2    15834.44    16352.50    235.89 o
   4   0   2       22.15       27.77      1.08 o
   6   0   2      181.10      161.52      3.19 o
   8   0   2       43.14       31.24      1.86 o
  10   0   2        0.12       -1.43      1.43 o
  12   0   2        5.54        5.36      3.50 o
  14   0   2        2.38        3.41      3.93 o
 -14   1   2       89.87       78.71      4.66 o
 -13   1   2       13.45        6.24      3.23 o
 -12   1   2      147.70      158.64      4.69 o
 -11   1   2       30.10       29.86      2.03 o
 -10   1   2       29.78       24.81      1.52 o
  -9   1   2       20.86       15.94      1.11 o
  -8   1   2      639.31      618.00      6.66 o
  -7   1   2      154.99      153.59      2.33 o
  -6   1   2      458.78      413.72      4.52 o
  -5   1   2       19.32       18.48      0.72 o
  -4   1   2     2458.79     2418.23     20.64 o
  -3   1   2      300.12      324.73      5.24 o
  -2   1   2     6409.11     6505.13     83.34 o
  -1   1   2      910.28      988.75     13.32 o
   0   1   2     3261.95     3518.70     31.00 o
   1   1   2       27.98       34.42      0.52 o
   2   1   2    10605.70    11082.24    139.46 o
   3   1   2      317.74      338.62      4.57 o
   4   1   2     6233.81     6485.97     90.67 o
   5   1   2       91.70       86.61      1.43 o
   6   1   2     2156.93     2120.81     18.87 o
   7   1   2        0.69        0.00      0.79 o
   8   1   2     1656.03     1562.30     15.85 o
   9   1   2      381.70      360.84      4.96 o
  10   1   2       16.60       19.44      1.80 o
  11   1   2       46.10       46.83      3.20 o
  12   1   2      135.19      132.86      4.97 o
  13   1   2        0.38        1.91      2.50 o
  14   1   2       87.42       88.82      7.05 o
 -14   2   2        3.10        2.71      2.63 o
 -13   2   2       28.32       28.27      2.58 o
 -12   2   2        7.64        6.94      1.76 o
 -11   2   2       23.47       23.05      1.92 o
 -10   2   2        0.68       -1.10      1.10 o
  -9   2   2        0.17       -1.02      1.02 o
  -8   2   2      110.12       97.20      2.04 o
  -7   2   2      174.39      175.29      2.64 o
  -6   2   2        3.31        2.30      0.68 o
  -5   2   2      301.80      360.50      5.34 o
  -4   2   2      359.32      367.77      6.18 o
  -3   2   2       31.68       35.36      1.06 o
  -2   2   2        0.26        0.03      0.32 o
  -1   2   2     2920.51     3115.47     38.93 o
   0   2   2       62.54       47.57      2.15 o
   1   2   2    11647.14    12297.23     90.98 o
   2   2   2      316.21      368.56      3.63 o
   3   2   2     1177.53     1298.19     17.68 o
   4   2   2       46.47       51.15      0.92 o
   5   2   2        7.22        7.94      0.62 o
   6   2   2       54.38       59.47      1.28 o
   7   2   2      288.29      294.42      5.85 o
   8   2   2       93.98       91.38      2.15 o
   9   2   2       37.36       39.50      1.84 o
  10   2   2       19.60       17.72      1.87 o
  11   2   2       34.70       42.23      2.38 o
  12   2   2        5.66        4.85      1.79 o
  13   2   2        6.81        5.22      2.40 o
  14   2   2       19.90       23.28      4.35 o
 -14   3   2       10.10       12.19      2.53 o
 -13   3   2        4.37        1.93      1.84 o
 -12   3   2       30.08       35.82      2.36 o
 -11   3   2       43.49       55.78      2.56 o
 -10   3   2       78.58       77.31      2.44 o
  -9   3   2       69.70       69.30      2.16 o
  -8   3   2      369.43      403.58      6.78 o
  -7   3   2       73.89       72.81      1.95 o
  -6   3   2      907.85      939.02     14.23 o
  -5   3   2      167.19      182.21      2.93 o
  -4   3   2      798.08      815.47     13.93 o
  -3   3   2       33.03       46.94      1.40 o
  -2   3   2     2481.49     2575.45     26.19 o
  -1   3   2     1148.12     1298.10     13.45 o
   0   3   2      751.93      787.97      6.26 o
   1   3   2      764.96      843.63      6.40 o
   2   3   2     2440.11     2426.85     18.67 o
   3   3   2      149.90      167.97      1.89 o
   4   3   2     1948.24     2082.62     29.95 o
   5   3   2       60.18       63.38      1.15 o
   6   3   2      561.97      575.56      9.43 o
   7   3   2       36.45       38.69      1.23 o
   8   3   2      296.45      302.58      4.61 o
   9   3   2      200.74      181.56      3.69 o
  10   3   2      116.08      121.01      3.36 o
  11   3   2        4.77        3.98      1.91 o
  12   3   2       68.51       67.67      3.05 o
  13   3   2        0.63        0.49      1.86 o
 -13   4   2       11.42       16.98      2.18 o
 -12   4   2        8.50        6.28      1.73 o
 -11   4   2       36.10       48.54      2.43 o
 -10   4   2      162.59      159.62      5.45 o
  -9   4   2       87.10       94.40      2.97 o
  -8   4   2      132.77      138.12      2.60 o
  -7   4   2      496.15      485.63      8.14 o
  -6   4   2      177.49      194.65      2.61 o
  -5   4   2       73.29       67.19      1.46 o
  -4   4   2      216.49      230.07      3.23 o
  -3   4   2      496.37      496.27      6.48 o
  -2   4   2      330.61      301.64      3.96 o
  -1   4   2      867.66      855.22      7.98 o
   0   4   2      319.74      326.24      4.65 o
   1   4   2      331.41      359.14      7.60 o
   2   4   2        0.21       -0.52      1.14 o
   3   4   2       55.05       50.36      0.87 o
   4   4   2      106.85      108.49      1.97 o
   5   4   2      288.33      293.04      4.16 o
   6   4   2        0.54        0.59      0.68 o
   7   4   2       51.21       45.36      1.32 o
   8   4   2       99.14      114.21      3.03 o
   9   4   2       70.61       74.97      2.62 o
  10   4   2      251.18      260.73      7.32 o
  11   4   2       67.31       72.66      3.04 o
  12   4   2       21.34       18.14      2.17 o
  13   4   2       13.88       19.56      2.40 o
 -13   5   2        4.10       -2.58      6.45 o
 -12   5   2        5.00        6.68      2.16 o
 -11   5   2        0.20        3.17      1.67 o
 -10   5   2       79.21       94.06      3.67 o
  -9   5   2        9.59       14.72      1.51 o
  -8   5   2       52.23       61.58      2.14 o
  -7   5   2       32.80       32.09      1.35 o
  -6   5   2      246.81      265.45      3.64 o
  -5   5   2       13.73       10.21      0.71 o
  -4   5   2       69.88       63.68      1.86 o
  -3   5   2       33.20       34.52      1.50 o
  -2   5   2      167.50      164.57      2.44 o
  -1   5   2       13.76       11.38      0.89 o
   0   5   2        3.03        1.06      0.55 o
   1   5   2       45.70       50.82      0.98 o
   2   5   2      172.82      164.00      1.84 o
   3   5   2       14.09       13.32      0.86 o
   4   5   2       29.90       25.05      1.17 o
   5   5   2       63.81       61.20      1.51 o
   6   5   2       18.75       18.46      0.87 o
   7   5   2        8.47        8.50      1.42 o
   8   5   2       17.71       14.79      1.13 o
   9   5   2       14.02       14.86      1.44 o
  10   5   2       97.01      107.61      4.71 o
  11   5   2        7.24       15.01      2.74 o
  12   5   2       17.33       25.09      2.42 o
 -12   6   2        0.33       -0.14      2.42 o
 -11   6   2       20.70       24.66      2.47 o
 -10   6   2        1.52        1.40      1.71 o
  -9   6   2      124.45      145.89      3.65 o
  -8   6   2       39.30       46.68      2.62 o
  -7   6   2       85.07       89.79      2.23 o
  -6   6   2      107.18       99.03      2.20 o
  -5   6   2      119.82      124.13      2.61 o
  -4   6   2       32.69       31.46      1.76 o
  -3   6   2      220.58      204.16      3.59 o
  -2   6   2       60.09       55.69      1.29 o
  -1   6   2     1180.11     1115.19     11.38 o
   0   6   2      401.78      374.47      4.17 o
   1   6   2     1041.21      988.67      9.46 o
   2   6   2      367.80      349.47      4.13 o
   3   6   2      225.69      201.92      3.05 o
   4   6   2       63.84       60.71      1.69 o
   5   6   2       94.17       94.71      2.17 o
   6   6   2       12.54       10.18      1.18 o
   7   6   2      109.45      116.68      3.36 o
   8   6   2       32.19       31.48      1.97 o
   9   6   2      123.07      134.31      3.83 o
  10   6   2       12.06       14.31      2.09 o
  11   6   2       19.41       21.35      3.27 o
 -11   7   2        1.19       -4.01      5.69 o
 -10   7   2       16.20       16.76      2.65 o
  -9   7   2       40.90       39.19      2.15 o
  -8   7   2        3.42        6.65      1.36 o
  -7   7   2       32.91       35.65      1.62 o
  -6   7   2       49.94       47.42      1.67 o
  -5   7   2       55.98       51.09      2.14 o
  -4   7   2       65.67       61.94      2.55 o
  -3   7   2       12.85       11.80      0.93 o
  -2   7   2        4.54        2.71      0.90 o
  -1   7   2       16.52       14.53      0.98 o
   0   7   2       10.87       11.05      0.92 o
   1   7   2      112.12      117.92      2.23 o
   2   7   2        0.01       -0.32      0.93 o
   3   7   2      112.35      116.89      2.53 o
   4   7   2        0.88        1.46      1.25 o
   5   7   2       13.01       12.92      1.26 o
   6   7   2       58.28       50.19      1.94 o
   7   7   2        5.81       10.28      2.03 o
   8   7   2        0.12       -1.34      1.34 o
   9   7   2       31.36       29.49      2.28 o
  10   7   2       28.79       35.40      2.56 o
  -9   8   2       45.01       43.84      2.67 o
  -8   8   2        1.07        1.82      1.95 o
  -7   8   2        5.25        4.01      1.31 o
  -6   8   2        3.73        1.21      1.41 o
  -5   8   2       76.78       64.78      3.25 o
  -4   8   2       10.85       10.73      1.09 o
  -3   8   2       18.10       20.99      1.24 o
  -2   8   2       25.33       20.97      1.31 o
  -1   8   2       41.40       41.11      2.01 o
   0   8   2        7.63        4.76      0.94 o
   1   8   2      364.60      333.77      4.60 o
   2   8   2        8.61        4.35      1.46 o
   3   8   2       25.78       31.25      1.57 o
   4   8   2        8.54       15.55      2.71 o
   5   8   2       18.63       16.07      1.45 o
   6   8   2        5.69        3.75      1.44 o
   7   8   2       63.64       63.43      2.66 o
   8   8   2        0.00        1.20      1.88 o
   9   8   2       53.04       57.24      2.98 o
  -7   9   2        6.14        6.96      2.92 o
  -6   9   2        1.38        0.78      2.67 o
  -5   9   2        7.76        2.01      2.25 o
  -4   9   2        6.92        7.11      2.06 o
  -3   9   2       16.28       18.98      1.64 o
  -2   9   2        2.33        5.55      1.43 o
  -1   9   2       44.50       39.98      1.79 o
   0   9   2       14.75       14.75      1.57 o
   1   9   2        2.33        1.25      1.26 o
   2   9   2        0.08        6.24      1.37 o
   3   9   2        7.96        6.70      1.42 o
   4   9   2        0.69        1.28      1.38 o
   5   9   2        0.35       -1.26      1.26 o
   6   9   2        1.93        2.30      1.68 o
   7   9   2        0.48       -0.64      1.75 o
  -4  10   2        0.11       -0.16      1.93 o
  -3  10   2       11.91       12.60      1.69 o
  -2  10   2        0.02       -0.05      1.29 o
  -1  10   2        4.02        6.07      1.71 o
   0  10   2        6.28        3.64      1.49 o
   1  10   2       47.30       54.72      3.10 o
   2  10   2        0.52        1.99      1.61 o
   3  10   2       10.77       10.89      1.52 o
 -13   0   3       16.30       21.60      4.06 o
 -11   0   3       31.00       27.94      2.57 o
  -9   0   3      165.69      132.48      3.64 o
  -7   0   3        1.53        2.27      0.78 o
  -5   0   3      126.27      159.47      2.82 o
  -3   0   3       86.10       51.58      1.23 o
  -1   0   3     3235.19     3243.39     33.38 o
   1   0   3     3873.25     3959.52     67.81 o
   3   0   3      396.64      519.23      8.93 o
   5   0   3     1266.40     1265.25     16.49 o
   7   0   3      164.47      183.65      3.94 o
   9   0   3      242.49      240.54      5.71 o
  11   0   3       31.71       30.10      4.28 o
  13   0   3      112.54       93.06      6.96 o
 -14   1   3        7.57        7.84      2.86 o
 -13   1   3       32.23       33.68      3.18 o
 -12   1   3       35.49       34.82      2.58 o
 -11   1   3       29.30       23.45      1.89 o
 -10   1   3        2.31       -1.15      1.15 o
  -9   1   3      242.84      207.32      3.38 o
  -8   1   3       11.22        7.77      0.84 o
  -7   1   3      149.52      146.46      2.24 o
  -6   1   3      137.68      138.61      1.96 o
  -5   1   3      626.39      571.11      5.58 o
  -4   1   3     1074.31     1153.27     10.48 o
  -3   1   3     1091.05     1120.26     16.30 o
  -2   1   3      493.49      552.71      7.19 o
  -1   1   3     1839.53     1858.71     16.95 o
   0   1   3     3198.04     3293.07     27.98 o
   1   1   3     3433.86     3714.42     32.32 o
   2   1   3      503.37      584.20      7.14 o
   3   1   3     2944.70     3200.26     53.74 o
   4   1   3      183.14      206.99      3.12 o
   5   1   3      174.02      168.29      2.82 o
   6   1   3       77.19       92.44      1.98 o
   7   1   3      915.15      908.86     11.92 o
   8   1   3        3.71        1.09      1.01 o
   9   1   3      251.65      227.03      4.18 o
  10   1   3       71.42       64.25      3.06 o
  11   1   3       89.22       84.44      3.16 o
  12   1   3       39.87       44.33      3.28 o
  13   1   3        4.71        0.84      2.46 o
  14   1   3        0.59       -0.26      3.36 o
 -14   2   3        0.25        0.66      2.82 o
 -13   2   3       22.77       24.29      2.64 o
 -12   2   3        7.52        9.99      1.81 o
 -11   2   3       13.40       15.99      1.73 o
 -10   2   3        8.18        6.40      1.21 o
  -9   2   3       92.96       84.72      2.41 o
  -8   2   3      145.04      141.48      2.49 o
  -7   2   3      275.31      269.50      3.66 o
  -6   2   3      321.63      344.73      5.95 o
  -5   2   3       22.12       15.44      0.65 o
  -4   2   3      228.28      244.08      4.50 o
  -3   2   3     1677.73     1674.13     24.31 o
  -2   2   3      187.79      194.01      2.95 o
  -1   2   3     1607.46     1565.30     21.97 o
   0   2   3      669.92      652.36      6.52 o
   1   2   3      708.04      643.28      5.30 o
   2   2   3      203.39      211.02      2.42 o
   3   2   3     2136.64     2218.98     34.71 o
   4   2   3       69.21       58.73      1.05 o
   5   2   3     1829.34     1947.12     32.32 o
   6   2   3      577.35      559.14      8.20 o
   7   2   3      566.68      542.09      6.23 o
   8   2   3       60.19       64.69      1.83 o
   9   2   3      635.63      625.06     11.79 o
  10   2   3        4.74        6.32      1.56 o
  11   2   3        6.07        6.24      1.67 o
  12   2   3       73.17       63.62      3.04 o
  13   2   3       77.81       82.73      4.20 o
  14   2   3        5.64        4.79      2.92 o
 -14   3   3       21.29       19.55      2.69 o
 -13   3   3       11.69       11.83      2.12 o
 -12   3   3       38.27       44.01      2.47 o
 -11   3   3       41.53       43.97      2.32 o
 -10   3   3        3.55        1.67      1.16 o
  -9   3   3       53.75       46.32      1.83 o
  -8   3   3     1083.47     1061.69     17.24 o
  -7   3   3      230.91      226.50      6.36 o
  -6   3   3      489.89      499.71      6.66 o
  -5   3   3     1053.12     1049.78     15.32 o
  -4   3   3     2095.69     2217.80     36.71 o
  -3   3   3     2956.03     3304.93     36.79 o
  -2   3   3       49.72       59.11      1.38 o
  -1   3   3     2367.39     2366.79     21.28 o
   0   3   3       29.72       26.90      0.62 o
   1   3   3     1587.14     1569.77     12.48 o
   2   3   3       19.27       13.58      0.84 o
   3   3   3     1331.09     1404.82     15.36 o
   4   3   3      349.43      390.90      5.63 o
   5   3   3      761.91      795.07     12.11 o
   6   3   3        2.13        0.94      0.67 o
   7   3   3      408.43      386.24      7.91 o
   8   3   3      866.77      823.41     15.33 o
   9   3   3       93.50      111.49      2.86 o
  10   3   3      141.60      142.10      3.92 o
  11   3   3        4.64        5.00      1.72 o
  12   3   3       30.69       33.40      2.50 o
  13   3   3        4.96        7.46      2.33 o
 -13   4   3       20.65       21.27      2.24 o
 -12   4   3        1.47        6.18      1.69 o
 -11   4   3       81.79       94.00      3.00 o
 -10   4   3        0.54        4.08      1.69 o
  -9   4   3      149.88      154.69      5.06 o
  -8   4   3      133.42      130.63      3.10 o
  -7   4   3        0.28       -0.79      0.88 o
  -6   4   3        0.90       -0.65      0.65 o
  -5   4   3      528.49      546.32      9.78 o
  -4   4   3      765.73      818.63     11.06 o
  -3   4   3      307.02      283.78      3.84 o
  -2   4   3       40.75       44.54      1.38 o
  -1   4   3     1821.08     1822.34     16.52 o
   0   4   3      463.17      444.08      3.90 o
   1   4   3      881.09      871.48      6.65 o
   2   4   3       20.82       24.08      0.78 o
   3   4   3      293.69      261.79      2.49 o
   4   4   3        1.10        0.44      0.42 o
   5   4   3      189.18      190.38      2.44 o
   6   4   3       28.02       35.61      1.13 o
   7   4   3      931.29      968.42     20.13 o
   8   4   3       27.49       32.74      1.55 o
   9   4   3      203.83      224.28      4.56 o
  10   4   3        6.63       16.41      3.09 o
  11   4   3      213.89      235.11      6.54 o
  12   4   3       40.69       40.66      2.65 o
  13   4   3       41.66       54.38      3.11 o
 -13   5   3        1.17       -4.01      6.11 o
 -12   5   3       41.60       40.45      2.94 o
 -11   5   3       34.89       42.06      2.48 o
 -10   5   3       20.82       20.53      1.80 o
  -9   5   3        1.69        3.41      1.25 o
  -8   5   3      130.13      136.86      3.57 o
  -7   5   3       36.59       38.56      1.72 o
  -6   5   3      128.24      121.90      2.74 o
  -5   5   3       98.45       96.11      2.36 o
  -4   5   3      232.59      232.42      4.28 o
  -3   5   3      927.73      928.54     10.85 o
  -2   5   3      142.40      135.49      2.34 o
  -1   5   3       96.47       88.28      1.47 o
   0   5   3      555.02      540.24      4.82 o
   1   5   3      707.30      673.71      5.93 o
   2   5   3      469.90      430.50      4.07 o
   3   5   3       34.43       32.17      1.01 o
   4   5   3      116.96      112.69      1.65 o
   5   5   3      104.14      103.63      1.87 o
   6   5   3      137.06      135.73      2.32 o
   7   5   3       14.46       14.39      1.01 o
   8   5   3      220.24      213.67      5.03 o
   9   5   3      134.58      135.15      3.26 o
  10   5   3       46.71       58.43      2.50 o
  11   5   3       23.65       23.57      2.41 o
  12   5   3      105.88      117.74      4.99 o
 -12   6   3        3.12       -0.03      2.50 o
 -11   6   3        0.11       -1.79      1.79 o
 -10   6   3       26.69       29.83      2.17 o
  -9   6   3      111.56      124.17      4.27 o
  -8   6   3        1.97        0.32      1.08 o
  -7   6   3        2.81        2.24      1.31 o
  -6   6   3        0.24        1.06      1.73 o
  -5   6   3       97.53       99.13      3.18 o
  -4   6   3        5.84        6.82      1.25 o
  -3   6   3       10.44        5.97      1.21 o
  -2   6   3        2.70        1.87      0.88 o
  -1   6   3        4.69        1.81      2.03 o
   0   6   3      100.31       88.98      2.47 o
   1   6   3        7.55        2.04      2.79 o
   2   6   3       51.74       51.80      3.26 o
   3   6   3       33.83       37.69      1.74 o
   4   6   3        0.01       -0.76      0.76 o
   5   6   3       15.15       17.20      1.82 o
   6   6   3       64.76       60.37      2.02 o
   7   6   3      193.75      204.43      4.55 o
   8   6   3       15.44       15.91      1.79 o
   9   6   3       18.80       26.50      2.23 o
  10   6   3        0.30        0.45      1.80 o
  11   6   3       12.25       11.11      2.40 o
 -10   7   3       20.72       20.18      3.32 o
  -9   7   3        1.71        3.92      1.50 o
  -8   7   3       74.74       74.38      3.11 o
  -7   7   3       11.05       14.80      1.73 o
  -6   7   3       30.60       31.18      2.50 o
  -5   7   3       36.46       32.86      3.03 o
  -4   7   3        8.72        9.49      1.84 o
  -3   7   3       39.98       31.35      1.60 o
  -2   7   3      162.70      157.79      3.32 o
  -1   7   3       33.26       29.11      1.27 o
   0   7   3        0.28        0.13      0.76 o
   1   7   3        3.41        1.84      0.67 o
   2   7   3      456.39      442.28      5.88 o
   3   7   3       78.21       78.62      3.14 o
   4   7   3      104.60      103.36      2.50 o
   5   7   3        3.05        2.67      1.13 o
   6   7   3       81.06       86.80      3.38 o
   7   7   3       37.62       39.40      2.17 o
   8   7   3        4.57        0.19      1.56 o
   9   7   3       16.80       20.29      2.15 o
  10   7   3       46.36       52.68      2.98 o
  -9   8   3        1.55        2.05      1.75 o
  -8   8   3        0.65       -0.42      1.38 o
  -7   8   3        3.61        0.47      2.57 o
  -6   8   3        5.37        3.44      1.96 o
  -5   8   3        6.85        8.68      2.13 o
  -4   8   3        5.22        3.88      1.91 o
  -3   8   3        2.41        3.83      0.96 o
  -2   8   3        0.03       -0.93      0.93 o
  -1   8   3        2.20        0.99      1.05 o
   0   8   3        8.74        7.28      1.14 o
   1   8   3        0.80        1.36      2.18 o
   2   8   3        0.91       -1.06      1.08 o
   3   8   3        5.51        5.75      1.38 o
   4   8   3       15.75       14.48      1.46 o
   5   8   3        1.50        2.45      1.27 o
   6   8   3       56.36       46.90      2.12 o
   7   8   3        0.37        3.52      1.63 o
   8   8   3        0.01       -0.87      1.59 o
   9   8   3        0.66        4.41      2.10 o
  -7   9   3        0.69       -2.55      2.55 o
  -6   9   3       25.60       23.94      3.43 o
  -5   9   3        0.26        2.71      2.29 o
  -4   9   3       29.00       34.28      2.09 o
  -3   9   3       13.72       14.45      1.51 o
  -2   9   3       81.33       83.85      2.81 o
  -1   9   3        1.26       -0.33      1.14 o
   0   9   3       36.10       42.52      1.93 o
   1   9   3        0.08        1.29      1.44 o
   2   9   3      141.04      147.13      3.21 o
   3   9   3        0.04        0.05      1.33 o
   4   9   3       15.58       20.35      1.69 o
   5   9   3        0.01       -1.20      1.43 o
   6   9   3       33.32       35.72      2.16 o
   7   9   3        3.18        4.13      3.74 o
  -4  10   3        2.80        4.05      4.28 o
  -3  10   3        2.12        4.09      1.49 o
  -2  10   3        0.91       -0.70      1.37 o
  -1  10   3        6.65        6.44      1.58 o
   0  10   3        9.45        8.55      1.68 o
   1  10   3        5.51        4.32      1.66 o
   2  10   3        6.08        4.46      1.72 o
   3  10   3        1.20        1.84      1.37 o
 -14   0   4       33.36       40.21      6.03 o
 -12   0   4       90.62       77.44      5.71 o
 -10   0   4       76.21       65.20      3.00 o
  -8   0   4      237.88      231.55      4.33 o
  -6   0   4      170.35      241.55      3.81 o
  -4   0   4     1895.15     1922.83     24.22 o
  -2   0   4     5241.90     5180.01     55.97 o
   0   0   4    18215.43    18419.25    212.05 o
   2   0   4     5344.14     5818.27     72.04 o
   4   0   4     3775.44     3929.50     49.87 o
   6   0   4     1573.98     1560.36     29.85 o
   8   0   4     1051.36     1005.31     16.68 o
  10   0   4       65.44       70.01      4.15 o
  12   0   4      299.49      306.52     12.47 o
  14   0   4       21.81       24.22      4.94 o
 -14   1   4       18.57       15.00      3.01 o
 -13   1   4       11.71       10.45      2.56 o
 -12   1   4       10.36        9.29      2.01 o
 -11   1   4        2.65       -0.81      1.28 o
 -10   1   4       24.48       16.37      1.59 o
  -9   1   4        1.22       -0.93      0.93 o
  -8   1   4      108.29       99.48      1.94 o
  -7   1   4       28.23       24.56      0.95 o
  -6   1   4       54.75       64.37      1.29 o
  -5   1   4      119.89      142.48      1.96 o
  -4   1   4      231.56      280.95      3.13 o
  -3   1   4       49.65       59.81      0.99 o
  -2   1   4       95.16      110.40      1.76 o
  -1   1   4       20.49       15.42      0.37 o
   0   1   4      494.26      483.11      4.19 o
   1   1   4     1610.90     1709.86     15.60 o
   2   1   4     6012.18     6315.99     76.78 o
   3   1   4      662.18      696.51      9.41 o
   4   1   4      721.28      836.40      9.46 o
   5   1   4      163.70      167.24      2.39 o
   6   1   4       96.30       82.79      1.68 o
   7   1   4       64.18       59.86      1.62 o
   8   1   4       29.32       20.30      1.36 o
   9   1   4      316.11      314.13      5.47 o
  10   1   4       64.16       58.89      2.57 o
  11   1   4       10.30       11.21      2.09 o
  12   1   4        9.42       10.44      2.54 o
  13   1   4       32.45       28.68      3.52 o
  14   1   4       35.66       39.89      3.99 o
 -14   2   4       22.55       26.46      5.40 o
 -13   2   4        0.38       -1.77      1.84 o
 -12   2   4       62.22       59.80      2.94 o
 -11   2   4       17.15       16.95      1.61 o
 -10   2   4       27.69       24.30      1.56 o
  -9   2   4      126.11      109.85      2.93 o
  -8   2   4      460.50      435.03      5.20 o
  -7   2   4       11.72        9.64      0.79 o
  -6   2   4      354.30      339.74      5.67 o
  -5   2   4      224.11      297.44      3.71 o
  -4   2   4      502.22      532.89      8.82 o
  -3   2   4      611.88      628.88     10.72 o
  -2   2   4     2000.34     2033.21     28.73 o
  -1   2   4       33.15       29.14      0.58 o
   0   2   4     3012.67     3002.34     25.44 o
   1   2   4      590.39      662.43      7.73 o
   2   2   4       82.70       70.34      0.99 o
   3   2   4      450.74      480.79      7.36 o
   4   2   4     2333.00     2364.65     45.00 o
   5   2   4      156.73      174.41      2.68 o
   6   2   4     1021.09     1001.15     16.77 o
   7   2   4        2.55        1.24      0.73 o
   8   2   4      671.30      671.36      9.02 o
   9   2   4      240.33      226.43      4.88 o
  10   2   4      261.33      278.71      7.79 o
  11   2   4        8.71        7.13      1.77 o
  12   2   4       35.11       32.46      2.77 o
  13   2   4       23.51       22.00      2.96 o
  14   2   4        6.67        0.22      5.66 o
 -14   3   4        0.02       -1.91      1.91 o
 -13   3   4        3.01        5.56      1.94 o
 -12   3   4        9.58        9.87      1.79 o
 -11   3   4        0.37        2.31      1.41 o
 -10   3   4       34.90       38.60      2.25 o
  -9   3   4        4.84       -1.38      1.38 o
  -8   3   4      132.74      133.55      3.12 o
  -7   3   4     1536.31     1579.57     23.45 o
  -6   3   4        0.05       -0.18      0.52 o
  -5   3   4        3.35        0.10      0.44 o
  -4   3   4       26.12       16.13      0.98 o
  -3   3   4      686.07      798.30      9.87 o
  -2   3   4        6.43       18.42      0.90 o
  -1   3   4      146.57      142.74      2.10 o
   0   3   4      143.19      133.60      1.37 o
   1   3   4       32.82       43.40      0.87 o
   2   3   4      401.48      400.12      4.43 o
   3   3   4      378.93      414.80      5.14 o
   4   3   4        9.27        8.61      0.54 o
   5   3   4       80.36       89.71      1.84 o
   6   3   4      113.30      109.60      2.36 o
   7   3   4        2.22        3.30      0.83 o
   8   3   4       81.01       85.52      3.82 o
   9   3   4       75.07       76.67      2.41 o
  10   3   4      106.29      109.42      3.56 o
  11   3   4       31.21       30.70      2.29 o
  12   3   4       60.83       69.96      3.22 o
  13   3   4       16.02       15.68      2.58 o
 -13   4   4        5.47       11.66      1.97 o
 -12   4   4       21.49       24.76      2.06 o
 -11   4   4      102.88       96.65      2.84 o
 -10   4   4      249.56      253.47      7.82 o
  -9   4   4        1.40       -0.93      0.93 o
  -8   4   4        8.25        4.07      1.07 o
  -7   4   4      348.35      351.47      6.07 o
  -6   4   4      103.11      110.59      4.12 o
  -5   4   4      160.36      155.53      3.05 o
  -4   4   4      151.08      128.67      2.51 o
  -3   4   4       84.00       78.85      1.83 o
  -2   4   4       18.80       14.72      0.86 o
  -1   4   4      112.17       99.21      2.41 o
   0   4   4      936.55      943.35      7.76 o
   1   4   4       38.11       31.44      1.53 o
   2   4   4      249.43      234.39      2.91 o
   3   4   4       18.61       18.72      0.61 o
   4   4   4       61.18       79.54      1.32 o
   5   4   4      433.34      488.60      7.68 o
   6   4   4      201.01      210.15      4.31 o
   7   4   4       73.47       66.66      2.53 o
   8   4   4        0.52        0.99      1.12 o
   9   4   4      152.84      158.92      3.54 o
  10   4   4       85.97       82.72      2.85 o
  11   4   4        0.91        4.69      2.93 o
  12   4   4       25.03       28.75      2.46 o
  13   4   4       28.26       31.45      2.71 o
 -12   5   4        2.59        4.09      2.05 o
 -11   5   4       61.85       63.87      2.92 o
 -10   5   4        7.12        6.65      1.54 o
  -9   5   4       67.11       67.54      2.30 o
  -8   5   4       53.74       60.14      2.33 o
  -7   5   4      143.67      143.49      2.84 o
  -6   5   4      132.09      136.43      3.46 o
  -5   5   4      157.23      153.85      2.89 o
  -4   5   4        4.02        1.67      0.93 o
  -3   5   4      305.03      312.21      4.93 o
  -2   5   4       23.19       27.49      0.98 o
  -1   5   4      231.76      218.75      2.59 o
   0   5   4       18.22       20.06      0.90 o
   1   5   4      399.39      375.81      3.63 o
   2   5   4      172.03      157.90      2.30 o
   3   5   4      113.91      111.00      1.61 o
   4   5   4       13.15       13.02      0.74 o
   5   5   4      119.72      114.68      2.10 o
   6   5   4       11.77       11.85      1.12 o
   7   5   4      146.34      139.57      2.97 o
   8   5   4        2.40        6.57      1.55 o
   9   5   4        0.05        3.09      2.02 o
  10   5   4      198.16      199.18      4.70 o
  11   5   4       66.41       72.50      3.18 o
  12   5   4       31.83       35.48      2.79 o
 -12   6   4        0.09        1.39      2.43 o
 -11   6   4       10.05        9.60      2.08 o
 -10   6   4       19.99       24.82      2.08 o
  -9   6   4       21.74       20.88      1.73 o
  -8   6   4        0.10        0.15      1.08 o
  -7   6   4       60.74       53.83      1.91 o
  -6   6   4      150.20      155.29      3.50 o
  -5   6   4      257.91      267.43      5.42 o
  -4   6   4       49.78       58.27      2.07 o
  -3   6   4      276.18      265.90      4.43 o
  -2   6   4      185.31      178.25      2.47 o
  -1   6   4      233.35      209.39      2.94 o
   0   6   4        3.86        3.61      1.42 o
   1   6   4       85.38       83.54      1.62 o
   2   6   4        0.28       -0.67      0.67 o
   3   6   4       60.02       62.07      1.46 o
   4   6   4       12.27       11.40      0.97 o
   5   6   4        5.48        6.26      0.91 o
   6   6   4       26.88       31.28      1.43 o
   7   6   4       83.92      100.36      5.02 o
   8   6   4        0.01        0.82      1.18 o
   9   6   4       10.33        9.28      1.56 o
  10   6   4       36.11       36.24      2.16 o
  11   6   4        4.28        3.25      2.28 o
 -10   7   4        0.43        1.19      1.65 o
  -9   7   4       10.70       10.35      3.28 o
  -8   7   4        1.73        1.14      1.43 o
  -7   7   4       40.96       40.26      1.90 o
  -6   7   4       13.75       12.27      2.49 o
  -5   7   4      137.39      141.32      4.36 o
  -4   7   4        6.25        3.76      1.63 o
  -3   7   4       79.19       74.59      2.76 o
  -2   7   4       17.47       11.59      1.00 o
  -1   7   4       70.26       66.27      2.20 o
   0   7   4       16.46       15.18      1.03 o
   1   7   4        9.91        7.99      0.79 o
   2   7   4        9.13        7.76      2.73 o
   3   7   4      290.44      274.01      4.25 o
   4   7   4       70.09       74.22      2.39 o
   5   7   4      116.67      112.29      2.89 o
   6   7   4        1.42        1.40      1.61 o
   7   7   4      121.74      119.58      5.40 o
   8   7   4        0.96       -1.54      1.54 o
   9   7   4       98.62      110.29      4.27 o
  10   7   4       15.17       21.26      2.35 o
  -9   8   4       19.33       18.98      2.74 o
  -8   8   4        2.50        2.38      2.63 o
  -7   8   4        1.17       -2.40      2.40 o
  -6   8   4        2.50       -0.80      2.03 o
  -5   8   4       43.06       42.51      2.87 o
  -4   8   4       12.78       11.73      2.13 o
  -3   8   4       15.78       18.69      1.51 o
  -2   8   4       18.82       18.16      1.24 o
  -1   8   4       66.00       62.67      1.94 o
   0   8   4        4.53        2.74      1.06 o
   1   8   4       48.52       47.86      1.74 o
   2   8   4       43.24       42.45      1.72 o
   3   8   4       83.39       94.33      2.64 o
   4   8   4        1.77        1.95      1.27 o
   5   8   4        7.02        8.24      1.44 o
   6   8   4        4.06        5.71      1.80 o
   7   8   4       63.58       65.24      2.88 o
   8   8   4        0.25        1.59      1.74 o
  -7   9   4        2.23       -2.64      2.64 o
  -6   9   4        1.93       -1.67      2.86 o
  -5   9   4       51.98       58.15      3.62 o
  -4   9   4        0.14       -1.27      1.99 o
  -3   9   4       10.48       10.30      1.41 o
  -2   9   4        8.53        8.07      1.37 o
  -1   9   4       11.55       11.86      1.32 o
   0   9   4        0.50        0.73      1.09 o
   1   9   4       67.43       74.80      2.53 o
   2   9   4        0.13        1.91      2.01 o
   3   9   4       80.52       83.66      2.75 o
   4   9   4        2.87        4.35      1.44 o
   5   9   4       12.96       14.56      1.69 o
   6   9   4        0.23        1.11      1.62 o
  -3  10   4       16.68       17.49      1.73 o
  -2  10   4        2.46        2.11      1.42 o
  -1  10   4       18.83       19.95      1.85 o
   0  10   4       14.47       20.43      2.17 o
   1  10   4        6.18        6.49      1.72 o
   2  10   4        0.00       -0.38      1.66 o
   3  10   4       14.29       15.01      2.16 o
 -13   0   5        1.78       -0.02      2.94 o
 -11   0   5        1.98       -1.24      1.93 o
  -9   0   5     1142.49     1045.65     15.73 o
  -7   0   5      324.91      297.05      4.63 o
  -5   0   5      116.12      126.04      2.49 o
  -3   0   5     2370.18     2411.97     30.07 o
  -1   0   5      337.60      345.23      4.17 o
   1   0   5    14051.80    14757.30    203.91 o
   3   0   5     2115.54     2143.62     29.02 o
   5   0   5      500.27      514.45      8.82 o
   7   0   5      216.22      215.60      4.92 o
   9   0   5       23.77       28.64      2.42 o
  11   0   5       32.27       29.75      5.14 o
  13   0   5        0.46        5.33      3.97 o
 -14   1   5        0.08        1.27      2.54 o
 -13   1   5       21.70       19.04      3.06 o
 -12   1   5        0.19        1.44      1.71 o
 -11   1   5       13.51       14.01      1.70 o
 -10   1   5       42.03       29.00      1.85 o
  -9   1   5       29.10       22.45      1.32 o
  -8   1   5       76.00       69.07      1.69 o
  -7   1   5      362.80      361.68      4.07 o
  -6   1   5       72.37      103.15      1.71 o
  -5   1   5      921.80     1073.87     10.31 o
  -4   1   5      515.49      554.79      6.01 o
  -3   1   5       63.14       70.89      1.04 o
  -2   1   5     1797.09     1813.29     17.05 o
  -1   1   5      417.49      385.22      3.82 o
   0   1   5      599.93      650.83      5.80 o
   1   1   5     3299.11     3305.84     28.80 o
   2   1   5     2411.26     2560.69     33.08 o
   3   1   5      498.45      423.89      5.33 o
   4   1   5     2037.16     2216.52     22.80 o
   5   1   5     2455.57     2518.51     33.32 o
   6   1   5        1.53        0.31      0.52 o
   7   1   5      631.10      613.80      6.63 o
   8   1   5        0.00       -0.97      0.97 o
   9   1   5        7.62        6.24      1.72 o
  10   1   5        1.76       -0.04      1.43 o
  11   1   5      359.22      354.34      8.28 o
  12   1   5        0.46       -1.40      2.49 o
  13   1   5       97.91      104.95      5.29 o
  14   1   5        1.14       -0.10      2.82 o
 -14   2   5       23.12       29.13      3.43 o
 -13   2   5        0.68       -0.83      1.89 o
 -12   2   5       10.27        5.96      1.81 o
 -11   2   5        0.34       -1.17      1.17 o
 -10   2   5       14.75       11.14      1.44 o
  -9   2   5       38.60       29.71      2.00 o
  -8   2   5      120.80      111.56      2.23 o
  -7   2   5       37.76       35.72      1.13 o
  -6   2   5      691.94      670.65      8.58 o
  -5   2   5        2.28        0.78      0.40 o
  -4   2   5      267.39      254.98      3.41 o
  -3   2   5      174.89      189.12      4.38 o
  -2   2   5     1565.17     1599.20     19.41 o
  -1   2   5      226.60      250.47      2.41 o
   0   2   5        0.29        1.08      0.45 o
   1   2   5      119.22      102.77      1.39 o
   2   2   5      222.42      231.87      2.71 o
   3   2   5      205.13      218.03      2.81 o
   4   2   5      360.73      349.35      5.54 o
   5   2   5      127.12      131.44      2.01 o
   6   2   5      138.31      123.28      2.10 o
   7   2   5       12.68       13.05      0.93 o
   8   2   5      109.48      104.34      3.17 o
   9   2   5       73.19       74.73      2.81 o
  10   2   5       44.68       54.82      2.60 o
  11   2   5       76.70       70.57      3.00 o
  12   2   5       62.30       60.55      3.37 o
  13   2   5       15.17       13.15      2.73 o
 -14   3   5        4.94        3.17      2.20 o
 -13   3   5       23.98       25.23      2.42 o
 -12   3   5        0.07       -0.57      1.46 o
 -11   3   5       67.50       70.39      2.44 o
 -10   3   5       15.38       12.75      1.36 o
  -9   3   5      106.50      109.85      2.96 o
  -8   3   5        4.60        1.54      0.98 o
  -7   3   5      547.23      571.68      9.42 o
  -6   3   5        8.70       11.89      0.71 o
  -5   3   5      445.20      459.75      8.25 o
  -4   3   5      273.50      305.38      5.07 o
  -3   3   5      235.80      209.38      2.92 o
  -2   3   5     2504.45     2745.21     34.20 o
  -1   3   5      281.18      239.22      2.49 o
   0   3   5       87.60       84.60      1.06 o
   1   3   5      262.88      240.80      2.34 o
   2   3   5      227.79      241.77      3.19 o
   3   3   5      661.56      662.14      7.80 o
   4   3   5      933.30      985.87     15.06 o
   5   3   5      167.39      164.39      2.19 o
   6   3   5       67.57       58.49      1.40 o
   7   3   5      165.00      158.10      3.69 o
   8   3   5       43.39       27.84      1.63 o
   9   3   5       64.31       72.20      2.51 o
  10   3   5      134.77      132.54      3.89 o
  11   3   5       60.00       62.82      2.91 o
  12   3   5        0.39        4.69      1.92 o
  13   3   5       22.60       26.50      2.92 o
 -13   4   5        4.95        6.59      1.81 o
 -12   4   5       20.29       21.53      2.23 o
 -11   4   5       17.62       15.04      1.53 o
 -10   4   5       23.51       26.80      2.25 o
  -9   4   5        4.22        5.31      1.31 o
  -8   4   5      291.96      284.85      6.11 o
  -7   4   5       14.36       16.24      1.36 o
  -6   4   5      852.89      839.67     10.85 o
  -5   4   5       15.69       12.67      0.72 o
  -4   4   5      267.51      263.92      4.91 o
  -3   4   5        1.76        2.01      0.73 o
  -2   4   5     1095.03     1064.11     10.87 o
  -1   4   5       39.19       34.27      0.80 o
   0   4   5      396.69      381.06      3.47 o
   1   4   5        1.80        1.76      0.37 o
   2   4   5        0.57        0.20      0.34 o
   3   4   5       90.55       91.11      1.33 o
   4   4   5      219.34      218.40      2.82 o
   5   4   5        0.70        0.73      0.56 o
   6   4   5      125.24      123.34      2.25 o
   7   4   5        1.48        0.58      1.01 o
   8   4   5      114.80      111.66      3.50 o
   9   4   5        0.28       -1.14      1.42 o
  10   4   5       32.11       42.15      2.25 o
  11   4   5        5.36        1.14      1.83 o
  12   4   5       31.68       33.89      2.63 o
 -12   5   5        0.01       -0.17      1.72 o
 -11   5   5       23.23       29.59      2.12 o
 -10   5   5        0.07       -1.31      1.31 o
  -9   5   5       15.59       15.22      1.53 o
  -8   5   5       10.38       10.11      1.25 o
  -7   5   5       38.72       41.78      1.57 o
  -6   5   5       76.14       68.97      2.02 o
  -5   5   5      468.80      469.88      8.11 o
  -4   5   5       44.87       39.68      1.56 o
  -3   5   5      245.18      248.76      3.88 o
  -2   5   5        4.03        3.53      0.53 o
  -1   5   5       44.25       37.95      1.05 o
   0   5   5      594.27      576.23      5.19 o
   1   5   5       67.55       63.72      1.33 o
   2   5   5       23.32       26.22      0.89 o
   3   5   5      201.71      206.50      2.55 o
   4   5   5        2.45        1.04      0.61 o
   5   5   5       17.23       16.99      0.96 o
   6   5   5      126.65      137.62      2.51 o
   7   5   5        8.98       13.77      1.38 o
   8   5   5       32.31       28.93      1.70 o
   9   5   5      129.44      130.01      4.98 o
  10   5   5       20.72       26.30      2.49 o
  11   5   5       11.00       17.46      2.24 o
  12   5   5        0.27       -0.40      2.16 o
 -12   6   5       19.88       30.01      6.54 o
 -11   6   5        8.90       12.19      2.53 o
 -10   6   5       69.51       82.05      3.08 o
  -9   6   5       59.36       64.83      2.40 o
  -8   6   5       40.10       36.77      1.68 o
  -7   6   5       19.51       22.02      1.42 o
  -6   6   5      107.77      111.87      3.59 o
  -5   6   5      121.46      127.88      3.69 o
  -4   6   5      151.24      141.96      3.19 o
  -3   6   5       31.82       31.48      1.65 o
  -2   6   5      476.03      457.13      5.91 o
  -1   6   5      434.02      412.22      5.58 o
   0   6   5      779.87      769.97      8.25 o
   1   6   5       20.26       18.40      1.32 o
   2   6   5        1.07        0.32      0.64 o
   3   6   5        4.21        3.67      0.74 o
   4   6   5       98.87       99.82      1.96 o
   5   6   5       22.25       23.42      1.19 o
   6   6   5       95.71      103.61      2.30 o
   7   6   5       11.60       16.80      1.73 o
   8   6   5       37.55       34.97      1.94 o
   9   6   5       12.79        7.72      1.62 o
  10   6   5       35.46       40.42      2.53 o
  11   6   5        0.87        2.83      1.76 o
 -10   7   5        0.41        0.15      1.81 o
  -9   7   5        3.65        3.86      1.67 o
  -8   7   5        2.16        1.83      1.32 o
  -7   7   5        1.73        3.15      2.11 o
  -6   7   5       87.76       88.25      3.65 o
  -5   7   5       47.15       54.59      2.90 o
  -4   7   5        2.51       -0.36      1.50 o
  -3   7   5        0.05       -1.24      1.24 o
  -2   7   5        0.08       -0.38      0.78 o
  -1   7   5       16.77       12.00      1.08 o
   0   7   5       40.42       38.55      1.40 o
   1   7   5        2.46        2.61      0.76 o
   2   7   5       30.12       28.96      1.23 o
   3   7   5       15.99       18.59      1.84 o
   4   7   5        0.95        1.27      1.07 o
   5   7   5        1.94        4.98      1.31 o
   6   7   5        5.50        6.38      1.49 o
   7   7   5        3.58        8.41      1.79 o
   8   7   5        4.25        0.13      2.06 o
   9   7   5       36.89       42.01      3.09 o
  10   7   5        1.45        3.30      2.29 o
  -9   8   5        0.00       -1.42      1.42 o
  -8   8   5        1.52       -1.71      2.56 o
  -7   8   5        1.24        0.80      2.39 o
  -6   8   5       17.96       17.71      3.02 o
  -5   8   5        0.02       -0.46      1.88 o
  -4   8   5       82.31       88.78      3.68 o
  -3   8   5        2.14        2.94      1.21 o
  -2   8   5       60.58       65.37      2.72 o
  -1   8   5        2.98       -0.68      0.96 o
   0   8   5      168.48      172.34      3.11 o
   1   8   5       30.27       26.67      1.49 o
   2   8   5       27.00       32.75      1.61 o
   3   8   5        3.63        6.09      1.28 o
   4   8   5      110.59      117.69      3.17 o
   5   8   5       15.16       14.29      1.63 o
   6   8   5      184.41      182.65      4.35 o
   7   8   5        3.19        5.20      1.80 o
   8   8   5       28.80       32.26      2.50 o
  -7   9   5        7.74        7.35      3.03 o
  -6   9   5       18.30       17.68      3.25 o
  -5   9   5        4.96        5.72      2.48 o
  -4   9   5        0.00        0.10      2.07 o
  -3   9   5        5.17        4.68      1.27 o
  -2   9   5        0.83       -0.17      1.15 o
  -1   9   5        0.01        0.03      1.20 o
   0   9   5        0.31       -0.95      1.16 o
   1   9   5        0.38        3.42      1.50 o
   2   9   5        7.31        3.25      1.49 o
   3   9   5        1.10        5.44      2.04 o
   4   9   5        0.95        0.17      1.43 o
   5   9   5        0.01       -1.21      1.52 o
   6   9   5        2.46        2.15      1.70 o
  -3  10   5        6.06        7.81      2.16 o
  -2  10   5       19.56       20.37      1.75 o
  -1  10   5        0.50        1.05      1.48 o
   0  10   5       33.38       37.14      2.35 o
   1  10   5        2.49        0.06      1.55 o
   2  10   5       36.33       46.92      2.80 o
 -14   0   6       46.75       66.54      6.12 o
 -12   0   6       70.01       67.86     10.33 o
 -10   0   6      221.70      178.68      4.93 o
  -8   0   6      167.94      175.62      3.68 o
  -6   0   6      719.91      812.27     11.10 o
  -4   0   6       11.22       16.43      1.00 o
  -2   0   6      230.42      260.55      3.84 o
   0   0   6     2405.83     2430.94     28.31 o
   2   0   6      257.08      344.70      5.92 o
   4   0   6     1725.38     1556.44     19.97 o
   6   0   6        9.62       20.11      3.21 o
   8   0   6      241.89      234.73      6.22 o
  10   0   6       46.38       49.83      3.83 o
  12   0   6       98.76       91.91      6.89 o
 -14   1   6       28.80       29.74      3.35 o
 -13   1   6        0.53       -1.89      1.89 o
 -12   1   6       65.27       64.42      3.34 o
 -11   1   6       16.46       12.91      1.80 o
 -10   1   6      126.35      113.13      3.12 o
  -9   1   6        5.53        2.39      1.00 o
  -8   1   6      474.78      468.24      5.17 o
  -7   1   6       57.16       47.75      1.27 o
  -6   1   6       17.82       13.80      0.70 o
  -5   1   6      121.39      118.73      1.85 o
  -4   1   6       14.37        8.61      0.52 o
  -3   1   6       64.54       73.17      1.15 o
  -2   1   6      731.67      648.66      6.55 o
  -1   1   6      153.13      174.49      1.87 o
   0   1   6      133.40      200.18      2.18 o
   1   1   6      201.06      197.37      2.59 o
   2   1   6     1800.04     1844.00     18.14 o
   3   1   6     1721.12     1857.74     19.26 o
   4   1   6     5682.09     6097.38     56.18 o
   5   1   6       98.82      112.02      1.79 o
   6   1   6      243.09      229.12      4.50 o
   7   1   6        8.22        7.93      0.91 o
   8   1   6      773.59      795.83     11.46 o
   9   1   6        4.94        3.08      1.27 o
  10   1   6      270.00      271.17      6.10 o
  11   1   6      123.15      115.67      4.65 o
  12   1   6      184.89      195.49      6.95 o
  13   1   6       44.39       41.71      4.00 o
 -14   2   6       15.11       10.86      2.85 o
 -13   2   6        1.49        1.00      1.92 o
 -12   2   6       24.18       20.89      2.18 o
 -11   2   6       17.14       14.29      1.71 o
 -10   2   6       11.67        9.24      1.40 o
  -9   2   6      726.89      697.94      9.77 o
  -8   2   6      286.51      258.78      3.65 o
  -7   2   6       18.54       18.62      0.96 o
  -6   2   6      105.09      108.85      1.85 o
  -5   2   6        0.69        0.87      0.40 o
  -4   2   6      109.76      139.01      2.10 o
  -3   2   6      589.30      622.35      7.41 o
  -2   2   6      132.19      108.36      1.27 o
  -1   2   6     3297.40     3611.97     37.78 o
   0   2   6        0.48        2.14      0.32 o
   1   2   6      871.64      854.50      7.96 o
   2   2   6        5.16        6.34      0.48 o
   3   2   6      158.41      138.71      2.17 o
   4   2   6     1757.08     1787.69     23.48 o
   5   2   6      123.55      120.94      2.30 o
   6   2   6       12.77       11.60      0.77 o
   7   2   6      143.37      141.17      2.43 o
   8   2   6      210.79      201.77      3.42 o
   9   2   6        1.01        1.46      1.23 o
  10   2   6        0.04       -1.00      1.52 o
  11   2   6       22.82       22.28      2.44 o
  12   2   6        0.56       -1.64      1.98 o
  13   2   6        1.49        2.99      2.81 o
 -14   3   6        3.36        6.87      2.54 o
 -13   3   6        7.69        7.30      1.99 o
 -12   3   6        0.05       -0.58      1.52 o
 -11   3   6        3.53        4.58      1.31 o
 -10   3   6        0.45       -0.80      1.11 o
  -9   3   6      193.57      185.76      4.37 o
  -8   3   6       75.63       75.50      2.30 o
  -7   3   6      830.37      824.73     15.77 o
  -6   3   6       59.78       61.41      1.83 o
  -5   3   6        1.51        1.54      0.45 o
  -4   3   6       53.12       56.38      1.10 o
  -3   3   6      123.95      129.49      2.01 o
  -2   3   6       74.69       73.80      1.14 o
  -1   3   6       71.08       63.91      1.00 o
   0   3   6       50.46       69.01      1.02 o
   1   3   6        8.26        5.06      0.40 o
   2   3   6       92.07       82.98      1.72 o
   3   3   6       67.97       73.57      1.40 o
   4   3   6       37.32       39.67      1.03 o
   5   3   6      419.29      436.97      8.72 o
   6   3   6       21.78       17.56      0.98 o
   7   3   6        0.30       -0.80      0.80 o
   8   3   6        9.33        6.65      1.25 o
   9   3   6       28.40       25.90      1.80 o
  10   3   6        0.19       -1.48      1.48 o
  11   3   6       21.18       16.04      2.07 o
  12   3   6        8.33        3.42      2.70 o
  13   3   6       62.78       64.14      3.74 o
 -13   4   6        0.37       -0.95      1.86 o
 -12   4   6        3.22        2.56      1.50 o
 -11   4   6       15.22       13.53      1.47 o
 -10   4   6      117.78      123.33      3.34 o
  -9   4   6      319.08      324.93      9.19 o
  -8   4   6      124.01      125.86      2.56 o
  -7   4   6        0.20        1.49      0.96 o
  -6   4   6        3.06        1.29      0.80 o
  -5   4   6       33.20       33.33      1.08 o
  -4   4   6      172.61      155.23      2.48 o
  -3   4   6      525.91      538.97      6.11 o
  -2   4   6      353.79      384.85      4.50 o
  -1   4   6      618.55      596.46      5.11 o
   0   4   6       83.10       79.04      1.64 o
   1   4   6       33.91       39.45      0.88 o
   2   4   6      211.16      239.68      2.57 o
   3   4   6        1.35        1.55      0.45 o
   4   4   6       17.65       18.07      0.75 o
   5   4   6       17.68       20.12      0.87 o
   6   4   6      276.97      281.57      4.67 o
   7   4   6       54.85       54.74      1.87 o
   8   4   6        5.57        6.08      1.32 o
   9   4   6        0.04       -1.33      1.33 o
  10   4   6       41.42       41.58      2.28 o
  11   4   6       12.92       10.70      2.03 o
  12   4   6       27.60       31.75      2.65 o
 -12   5   6        1.55        0.60      1.83 o
 -11   5   6        2.71        2.51      1.53 o
 -10   5   6        2.18        5.32      1.43 o
  -9   5   6        0.73       -1.16      1.16 o
  -8   5   6        6.44        6.18      1.22 o
  -7   5   6      108.55       98.77      3.11 o
  -6   5   6      202.37      209.12      4.12 o
  -5   5   6       62.62       53.20      1.44 o
  -4   5   6       51.80       50.32      1.99 o
  -3   5   6      151.89      149.51      2.86 o
  -2   5   6       94.89       99.04      1.87 o
  -1   5   6      512.58      509.24      5.24 o
   0   5   6      230.20      204.30      2.29 o
   1   5   6      525.76      505.79      5.04 o
   2   5   6      294.75      285.14      3.12 o
   3   5   6        6.43        6.42      0.75 o
   4   5   6       19.79       19.34      0.93 o
   5   5   6      102.21      105.43      1.94 o
   6   5   6       30.56       31.90      1.39 o
   7   5   6       82.84       78.09      2.25 o
   8   5   6       29.38       28.94      1.82 o
   9   5   6       27.55       29.38      2.44 o
  10   5   6       10.41        9.81      1.91 o
  11   5   6       52.54       54.63      3.27 o
  12   5   6        0.09        1.60      2.22 o
 -11   6   6       27.79       32.98      2.48 o
 -10   6   6       85.43       89.54      4.68 o
  -9   6   6       16.87       22.76      1.71 o
  -8   6   6        2.40       -1.23      1.23 o
  -7   6   6       11.92       10.35      1.17 o
  -6   6   6        5.84        8.06      1.79 o
  -5   6   6      104.10      119.45      3.62 o
  -4   6   6       85.91       88.87      3.02 o
  -3   6   6      265.26      277.98      4.99 o
  -2   6   6        8.29        7.78      0.91 o
  -1   6   6      145.71      136.62      2.39 o
   0   6   6      113.40       99.54      2.94 o
   1   6   6       67.78       65.57      1.50 o
   2   6   6        1.50       -0.36      0.65 o
   3   6   6      104.58      102.08      2.03 o
   4   6   6        0.01        2.24      0.78 o
   5   6   6      145.19      135.53      2.86 o
   6   6   6       89.38       93.47      2.63 o
   7   6   6        0.74        0.45      1.23 o
   8   6   6        0.18        0.08      1.36 o
   9   6   6       12.30       11.21      2.09 o
  10   6   6       15.99       20.31      2.80 o
  11   6   6       11.69       13.64      2.29 o
 -10   7   6        0.77        1.04      1.88 o
  -9   7   6       10.41        8.61      1.78 o
  -8   7   6        2.70        5.58      1.82 o
  -7   7   6       28.67       33.23      3.03 o
  -6   7   6       63.05       71.35      3.83 o
  -5   7   6       13.96       16.04      2.14 o
  -4   7   6        7.88        9.32      1.86 o
  -3   7   6       65.96       62.06      2.56 o
  -2   7   6        0.20        0.78      0.84 o
  -1   7   6       99.25      100.09      2.17 o
   0   7   6       26.32       27.75      1.38 o
   1   7   6      208.15      203.87      3.24 o
   2   7   6       13.94       10.15      1.13 o
   3   7   6      368.33      372.68      5.04 o
   4   7   6        4.25        5.58      1.16 o
   5   7   6       60.13       73.91      2.22 o
   6   7   6       14.28       17.28      1.82 o
   7   7   6      106.06      104.50      3.58 o
   8   7   6        1.56        2.36      1.73 o
   9   7   6       29.91       31.02      2.87 o
  10   7   6        2.83        4.65      3.11 o
  -9   8   6        0.01        0.31      1.89 o
  -8   8   6        3.11        2.92      2.65 o
  -7   8   6       42.43       46.06      5.07 o
  -6   8   6        5.65        5.10      2.55 o
  -5   8   6       68.97       69.24      3.42 o
  -4   8   6       22.44       25.39      2.50 o
  -3   8   6       56.63       54.24      2.30 o
  -2   8   6       12.53       11.84      1.18 o
  -1   8   6       14.64       14.24      1.21 o
   0   8   6        0.66       -0.16      1.18 o
   1   8   6       17.76       17.45      1.39 o
   2   8   6        7.45        8.10      1.15 o
   3   8   6       31.72       32.52      1.72 o
   4   8   6       16.84       25.16      2.49 o
   5   8   6      113.46      116.63      3.30 o
   6   8   6        0.23        7.53      2.13 o
   7   8   6        9.44        8.51      1.96 o
   8   8   6        0.46        3.49      1.96 o
  -7   9   6        0.07        1.04      3.52 o
  -6   9   6        4.04        8.76      3.00 o
  -5   9   6       24.15       28.80      3.59 o
  -4   9   6        6.09        7.31      2.37 o
  -3   9   6        8.02        6.96      1.27 o
  -2   9   6       16.26       18.15      1.58 o
  -1   9   6       34.96       37.60      1.91 o
   0   9   6        2.65        2.49      1.30 o
   1   9   6       64.30       68.01      2.80 o
   2   9   6        3.25        5.43      1.62 o
   3   9   6       41.63       45.60      2.22 o
   4   9   6        0.56        3.72      1.52 o
   5   9   6        8.20        8.99      1.79 o
   6   9   6        4.35        3.65      1.79 o
  -3  10   6        0.60        3.00      3.16 o
  -2  10   6        4.59        3.82      1.53 o
  -1  10   6       11.91       11.64      1.73 o
   0  10   6        0.35       -1.58      1.58 o
   1  10   6       18.67       22.27      2.83 o
   2  10   6       16.27       16.38      3.92 o
 -13   0   7       28.41       21.76      4.23 o
 -11   0   7      178.62      164.10      6.29 o
  -9   0   7     1775.40     1671.89     26.38 o
  -7   0   7        1.26       -0.17      0.76 o
  -5   0   7      231.80      287.25      4.58 o
  -3   0   7     4711.48     4993.19     57.38 o
  -1   0   7     2570.34     2668.85     33.23 o
   1   0   7     2747.52     2779.47     34.65 o
   3   0   7      182.68      224.05      4.98 o
   5   0   7      218.41      235.49      3.68 o
   7   0   7     1371.89     1269.07     22.80 o
   9   0   7      129.30      122.99      5.37 o
  11   0   7       29.33       22.38      4.26 o
  13   0   7      179.41      173.03     19.09 o
 -14   1   7        4.27        5.65      3.12 o
 -13   1   7        0.40       -2.07      2.07 o
 -12   1   7       10.27        7.36      2.24 o
 -11   1   7        0.30       -1.42      1.42 o
 -10   1   7       50.55       42.78      2.10 o
  -9   1   7       21.19       20.44      1.34 o
  -8   1   7      142.88      146.68      2.51 o
  -7   1   7       60.21       53.75      1.31 o
  -6   1   7       14.53       13.97      0.75 o
  -5   1   7       84.40      100.45      1.71 o
  -4   1   7      696.09      752.40     10.07 o
  -3   1   7       17.93       20.02      0.69 o
  -2   1   7     1576.19     1629.75     16.29 o
  -1   1   7     1903.89     1979.76     18.21 o
   0   1   7      734.54      778.98      7.24 o
   1   1   7     1037.20     1001.02     10.92 o
   2   1   7     1943.17     2130.89     22.50 o
   3   1   7      131.33      135.08      2.09 o
   4   1   7      106.85      106.29      1.81 o
   5   1   7       72.82       72.39      1.54 o
   6   1   7       24.11       25.95      1.03 o
   7   1   7       12.05       15.14      1.17 o
   8   1   7        7.20        5.78      1.78 o
   9   1   7        0.07        0.85      1.28 o
  10   1   7        4.97        7.03      2.08 o
  11   1   7        1.66       -0.86      2.00 o
  12   1   7       62.58       68.43      4.48 o
  13   1   7        3.84        8.91      3.02 o
 -14   2   7        5.64        9.01      2.65 o
 -13   2   7       11.39        7.69      2.22 o
 -12   2   7       11.71        9.59      1.98 o
 -11   2   7       12.91       16.28      1.79 o
 -10   2   7      120.60      109.32      3.06 o
  -9   2   7      233.29      232.89      4.26 o
  -8   2   7      413.25      393.41      5.43 o
  -7   2   7      127.98      119.84      2.27 o
  -6   2   7      724.63      730.56      9.00 o
  -5   2   7        0.15       -0.41      0.41 o
  -4   2   7      802.59      868.72     10.07 o
  -3   2   7      477.87      473.74      4.59 o
  -2   2   7      360.60      396.32      4.36 o
  -1   2   7       87.61       66.66      1.07 o
   0   2   7       89.91       90.55      1.42 o
   1   2   7      115.62      142.61      1.89 o
   2   2   7      864.90      932.12      8.70 o
   3   2   7       10.17        2.72      0.52 o
   4   2   7        2.77        5.99      0.62 o
   5   2   7      912.02      960.57     12.88 o
   6   2   7      144.63      146.21      2.50 o
   7   2   7      419.63      410.16      7.27 o
   8   2   7      185.29      165.23      3.22 o
   9   2   7      206.39      208.45      5.97 o
  10   2   7       21.33       20.14      2.05 o
  11   2   7        9.83       12.62      2.42 o
  12   2   7        5.44        4.77      2.90 o
  13   2   7       13.04       17.59      3.43 o
 -13   3   7        2.65        0.88      1.82 o
 -12   3   7        6.49        4.96      1.68 o
 -11   3   7        0.30       -1.13      1.13 o
 -10   3   7        0.06        1.53      1.23 o
  -9   3   7        1.01       -0.67      1.13 o
  -8   3   7      676.97      655.69     11.35 o
  -7   3   7        0.23       -0.80      0.80 o
  -6   3   7      243.51      246.30      4.42 o
  -5   3   7      149.19      147.32      2.45 o
  -4   3   7      540.84      594.32      6.79 o
  -3   3   7       64.21       79.69      1.58 o
  -2   3   7     2121.32     2186.74     18.74 o
  -1   3   7       35.42       42.63      0.97 o
   0   3   7       46.03       43.83      0.92 o
   1   3   7       42.03       40.56      0.93 o
   2   3   7      549.05      553.23      5.50 o
   3   3   7      332.96      356.14      4.12 o
   4   3   7      196.44      213.97      3.57 o
   5   3   7       74.67       79.74      1.49 o
   6   3   7       12.32       11.06      0.86 o
   7   3   7        0.04       -0.23      0.83 o
   8   3   7       90.94       89.86      2.56 o
   9   3   7        0.24       -1.24      1.24 o
  10   3   7       52.06       45.59      2.54 o
  11   3   7        0.36       -1.38      1.66 o
  12   3   7       22.08       29.55      2.87 o
  13   3   7        0.20        2.98      2.84 o
 -13   4   7       16.35       15.35      2.07 o
 -12   4   7        0.01       -1.52      1.52 o
 -11   4   7        9.65        8.22      1.34 o
 -10   4   7       38.65       44.12      2.69 o
  -9   4   7       38.91       37.31      1.76 o
  -8   4   7      111.35      110.02      2.67 o
  -7   4   7        7.17        5.81      1.06 o
  -6   4   7      148.29      139.47      3.34 o
  -5   4   7      524.47      531.32      9.71 o
  -4   4   7      513.80      532.12      8.75 o
  -3   4   7        9.56        4.37      0.57 o
  -2   4   7       39.68       38.59      1.06 o
  -1   4   7        4.48        2.48      0.42 o
   0   4   7      184.69      184.82      2.09 o
   1   4   7      122.36      109.32      1.63 o
   2   4   7       12.22       15.01      0.71 o
   3   4   7      374.18      361.00      3.93 o
   4   4   7        0.05       -0.48      0.48 o
   5   4   7       75.30       70.19      1.50 o
   6   4   7       36.06       35.25      1.62 o
   7   4   7        0.27        0.01      1.04 o
   8   4   7       71.43       74.87      2.41 o
   9   4   7       29.13       33.25      2.07 o
  10   4   7        0.15       -1.50      1.50 o
  11   4   7       57.89       62.86      3.06 o
  12   4   7        1.06        1.95      2.25 o
 -12   5   7        2.14        2.05      2.04 o
 -11   5   7        0.02       -1.47      1.47 o
 -10   5   7       12.30       22.51      1.81 o
  -9   5   7       16.18       14.63      1.55 o
  -8   5   7      105.84      102.50      2.65 o
  -7   5   7        3.48        1.59      1.00 o
  -6   5   7        3.54        2.47      0.85 o
  -5   5   7       11.23        8.51      0.75 o
  -4   5   7      284.57      295.01      4.65 o
  -3   5   7       23.54       17.07      0.78 o
  -2   5   7      301.90      293.98      3.43 o
  -1   5   7       15.39       16.46      0.79 o
   0   5   7      288.06      281.71      3.04 o
   1   5   7       35.27       34.47      1.00 o
   2   5   7      747.85      721.25      6.96 o
   3   5   7       84.71       78.40      1.64 o
   4   5   7       78.03       79.74      1.69 o
   5   5   7       19.11       17.79      1.12 o
   6   5   7      102.01       96.10      2.52 o
   7   5   7       23.61       25.55      1.68 o
   8   5   7       40.40       36.09      1.98 o
   9   5   7       31.62       26.77      2.15 o
  10   5   7       15.83       14.75      2.11 o
  11   5   7       10.34       12.49      2.43 o
 -11   6   7        6.63        7.33      1.97 o
 -10   6   7        1.84        5.38      1.62 o
  -9   6   7       24.31       24.43      1.74 o
  -8   6   7       20.25       26.22      1.99 o
  -7   6   7      125.67      122.33      4.29 o
  -6   6   7        0.54        0.58      0.79 o
  -5   6   7      376.65      383.85      7.06 o
  -4   6   7        8.66        9.29      1.59 o
  -3   6   7       11.34       10.23      1.07 o
  -2   6   7       38.80       37.17      1.32 o
  -1   6   7       90.42       84.24      2.40 o
   0   6   7       81.54       80.77      1.88 o
   1   6   7       12.01       14.12      0.88 o
   2   6   7       66.57       60.60      1.52 o
   3   6   7      158.58      156.92      2.80 o
   4   6   7       50.45       51.38      1.66 o
   5   6   7       21.62       26.65      1.79 o
   6   6   7       29.62       34.24      1.81 o
   7   6   7        7.87        5.10      1.41 o
   8   6   7       11.89        8.01      1.63 o
   9   6   7       34.34       32.75      2.43 o
  10   6   7        0.28       -1.31      1.76 o
 -10   7   7       17.07       15.58      2.83 o
  -9   7   7       15.56       12.65      2.84 o
  -8   7   7       86.09       86.79      3.18 o
  -7   7   7        4.01        5.48      2.35 o
  -6   7   7      111.87      126.46      4.88 o
  -5   7   7       31.08       29.97      2.48 o
  -4   7   7       52.22       60.07      2.92 o
  -3   7   7        1.83        3.45      1.15 o
  -2   7   7      119.44      119.80      2.37 o
  -1   7   7        5.47        4.64      0.93 o
   0   7   7       63.50       63.93      1.93 o
   1   7   7        4.95        4.23      0.88 o
   2   7   7      255.69      261.17      3.94 o
   3   7   7       28.89       33.54      1.95 o
   4   7   7      246.00      255.86      4.19 o
   5   7   7        8.93        9.48      1.50 o
   6   7   7      165.69      171.07      3.74 o
   7   7   7        1.15        1.43      1.34 o
   8   7   7       51.24       56.48      2.48 o
   9   7   7        4.28        6.38      2.28 o
  -9   8   7        0.05       -2.22      3.79 o
  -8   8   7       27.25       21.71      3.80 o
  -7   8   7        0.13       -1.51      3.16 o
  -6   8   7        3.92        5.87      2.63 o
  -5   8   7        0.35        2.03      2.16 o
  -4   8   7       23.30       22.23      2.59 o
  -3   8   7        1.89        1.19      1.29 o
  -2   8   7        0.11       -0.42      0.95 o
  -1   8   7       14.22       11.95      1.32 o
   0   8   7        4.16        3.14      1.12 o
   1   8   7        4.04        4.51      1.19 o
   2   8   7        0.17        0.27      1.06 o
   3   8   7       10.31       10.03      1.32 o
   4   8   7      111.05      112.07      3.10 o
   5   8   7       32.41       35.11      2.27 o
   6   8   7       32.11       31.84      2.29 o
   7   8   7        0.01       -1.07      1.78 o
   8   8   7        5.24        6.77      2.30 o
  -6   9   7       47.25       56.09      4.29 o
  -5   9   7        1.16       -1.92      2.51 o
  -4   9   7       12.05       15.31      2.91 o
  -3   9   7        2.23        1.64      1.15 o
  -2   9   7       29.43       27.98      2.04 o
  -1   9   7        3.08        2.62      1.32 o
   0   9   7       44.55       47.66      2.13 o
   1   9   7        0.10        1.04      1.33 o
   2   9   7      113.02      124.11      3.92 o
   3   9   7        3.78        4.47      1.54 o
   4   9   7       22.13       28.23      2.01 o
   5   9   7        0.11       -0.32      1.60 o
  -2  10   7        0.15        3.72      8.00 o
  -1  10   7        2.19        3.37      2.11 o
   0  10   7        4.09        2.52      1.58 o
   1  10   7        2.17        4.27      3.37 o
 -14   0   8        0.68       -3.49      3.49 o
 -12   0   8       33.90       30.25      4.33 o
 -10   0   8      402.82      366.55      8.65 o
  -8   0   8      235.69      216.30      4.26 o
  -6   0   8        9.50       13.29      1.10 o
  -4   0   8     1814.34     1983.63     25.18 o
  -2   0   8     1407.38     1574.03     20.02 o
   0   0   8     1352.70     1425.67     18.00 o
   2   0   8     1566.05     1769.65     43.58 o
   4   0   8       45.57       75.00      2.76 o
   6   0   8      393.01      372.78      7.96 o
   8   0   8      463.71      413.90     10.84 o
  10   0   8       57.38       50.36      4.06 o
  12   0   8       41.48       47.32      8.34 o
 -14   1   8       21.58       15.21      2.94 o
 -13   1   8        0.26       -2.97      2.97 o
 -12   1   8       21.57       21.90      2.45 o
 -11   1   8        0.12       -1.61      1.61 o
 -10   1   8       64.62       68.43      2.44 o
  -9   1   8       19.89       13.70      1.34 o
  -8   1   8      342.86      313.35      4.18 o
  -7   1   8       63.74       52.01      1.37 o
  -6   1   8       39.68       40.78      1.11 o
  -5   1   8       10.64        8.83      0.65 o
  -4   1   8      141.13      130.53      1.80 o
  -3   1   8      273.41      316.69      3.70 o
  -2   1   8      750.05      713.27      6.73 o
  -1   1   8       32.82       41.05      1.02 o
   0   1   8     1571.09     1620.03     15.09 o
   1   1   8      104.28      118.64      1.80 o
   2   1   8     3212.76     3282.04     38.05 o
   3   1   8        1.67       -0.48      0.48 o
   4   1   8       53.30       66.42      1.57 o
   5   1   8        2.34        2.66      0.72 o
   6   1   8     1164.11     1089.12     11.85 o
   7   1   8      105.48      107.15      2.61 o
   8   1   8      179.28      165.55      4.00 o
   9   1   8       74.52       64.57      2.64 o
  10   1   8      100.60       99.46      4.38 o
  11   1   8       44.31       42.87      3.20 o
  12   1   8       51.10       55.63      4.24 o
  13   1   8        0.61        2.88      2.78 o
 -14   2   8        0.26       -1.92      2.34 o
 -13   2   8        0.07       -1.85      1.85 o
 -12   2   8       15.31       12.83      2.10 o
 -11   2   8        8.08        6.24      1.61 o
 -10   2   8       74.45       72.40      2.36 o
  -9   2   8      446.87      420.65      6.30 o
  -8   2   8       22.62       14.87      1.33 o
  -7   2   8       13.00       10.06      0.97 o
  -6   2   8      168.02      163.78      2.50 o
  -5   2   8      118.77       87.51      2.15 o
  -4   2   8      613.51      637.66      7.66 o
  -3   2   8     3825.39     4177.42     39.59 o
  -2   2   8       18.10       19.37      0.66 o
  -1   2   8     2749.32     2984.45     27.21 o
   0   2   8      142.25      122.71      1.80 o
   1   2   8      359.78      406.12      4.33 o
   2   2   8      748.19      819.68      8.09 o
   3   2   8       12.19       23.98      0.85 o
   4   2   8       46.31       48.07      1.17 o
   5   2   8       90.59       94.23      1.62 o
   6   2   8      622.27      622.37      7.67 o
   7   2   8      741.20      701.69      8.22 o
   8   2   8        0.21       -0.99      0.99 o
   9   2   8       48.18       45.98      2.58 o
  10   2   8      214.77      208.61      7.79 o
  11   2   8        1.79        1.12      2.07 o
  12   2   8       12.22       15.50      2.74 o
  13   2   8       36.55       46.89      5.09 o
 -13   3   8        0.35       -1.86      1.86 o
 -12   3   8        9.93        8.79      1.77 o
 -11   3   8        3.15        2.53      1.43 o
 -10   3   8       72.85       67.09      2.28 o
  -9   3   8        0.10        0.73      1.13 o
  -8   3   8      157.72      154.89      3.20 o
  -7   3   8        3.75        1.08      0.92 o
  -6   3   8       56.16       50.74      1.39 o
  -5   3   8      457.33      459.88      5.34 o
  -4   3   8       70.08       64.85      1.23 o
  -3   3   8      422.11      449.28      5.69 o
  -2   3   8        0.53        1.63      0.54 o
  -1   3   8      833.90      909.47      8.46 o
   0   3   8        1.33        1.63      0.43 o
   1   3   8      109.07       99.66      1.65 o
   2   3   8       73.05       62.07      1.19 o
   3   3   8       15.21       16.53      0.71 o
   4   3   8        7.38        7.74      0.66 o
   5   3   8      458.23      450.81      6.20 o
   6   3   8       28.38       29.32      1.11 o
   7   3   8       12.99       15.12      1.20 o
   8   3   8       16.55       19.22      1.63 o
   9   3   8        0.72        0.62      1.30 o
  10   3   8       18.76       16.53      2.05 o
  11   3   8        0.69       -1.76      1.91 o
  12   3   8       41.06       46.35      3.52 o
 -13   4   8        1.57        0.16      1.76 o
 -12   4   8        1.28        3.05      1.91 o
 -11   4   8        0.28       -1.13      1.13 o
 -10   4   8        1.71        0.98      1.12 o
  -9   4   8      167.85      172.48      4.24 o
  -8   4   8      196.76      204.81      4.71 o
  -7   4   8        1.52       -1.06      1.06 o
  -6   4   8       52.21       47.73      1.78 o
  -5   4   8       70.93       74.45      2.37 o
  -4   4   8       59.98       60.15      2.75 o
  -3   4   8      560.36      579.64      6.51 o
  -2   4   8      188.49      187.42      2.43 o
  -1   4   8      185.24      195.43      2.40 o
   0   4   8      670.09      684.39      6.27 o
   1   4   8       18.66       24.09      0.81 o
   2   4   8      567.83      560.12      5.36 o
   3   4   8        0.05        0.16      0.52 o
   4   4   8        1.22        0.93      0.54 o
   5   4   8      110.45      108.64      1.99 o
   6   4   8        9.03       10.02      1.08 o
   7   4   8      333.58      328.60      5.30 o
   8   4   8      227.80      234.30      4.70 o
   9   4   8        2.37        1.08      1.43 o
  10   4   8        0.26       -1.58      1.61 o
  11   4   8        9.69        6.86      2.06 o
  12   4   8        0.66        0.29      2.40 o
 -12   5   8        7.93        3.68      1.86 o
 -11   5   8       29.41       33.01      2.22 o
 -10   5   8       22.93       23.81      1.79 o
  -9   5   8       63.29       69.65      2.38 o
  -8   5   8       21.72       21.35      1.58 o
  -7   5   8       17.46       19.10      1.36 o
  -6   5   8      198.31      191.40      4.76 o
  -5   5   8       30.51       33.32      1.30 o
  -4   5   8      136.55      123.93      2.15 o
  -3   5   8      101.75      100.66      1.76 o
  -2   5   8      168.93      162.82      2.39 o
  -1   5   8       81.59       82.61      1.61 o
   0   5   8       41.85       36.90      1.04 o
   1   5   8      399.33      384.00      4.15 o
   2   5   8        5.79        7.62      0.77 o
   3   5   8      585.48      564.78      5.96 o
   4   5   8       44.63       47.35      1.46 o
   5   5   8       75.28       67.83      1.98 o
   6   5   8       47.75       52.03      1.96 o
   7   5   8       16.31       14.55      1.54 o
   8   5   8        4.42        4.32      1.51 o
   9   5   8        9.59        7.81      2.67 o
  10   5   8       21.70       17.56      2.44 o
  11   5   8       25.28       28.35      2.86 o
 -11   6   8        2.24        0.67      1.74 o
 -10   6   8       28.10       35.86      2.15 o
  -9   6   8        0.03        0.61      1.34 o
  -8   6   8       38.57       42.29      2.32 o
  -7   6   8       59.54       58.59      2.18 o
  -6   6   8        7.02        9.65      1.23 o
  -5   6   8      141.25      139.95      2.96 o
  -4   6   8       37.90       37.39      1.33 o
  -3   6   8       22.67       19.64      1.16 o
  -2   6   8       67.64       74.99      2.75 o
  -1   6   8       44.32       45.09      1.57 o
   0   6   8       34.85       39.54      1.33 o
   1   6   8       77.71       86.35      1.86 o
   2   6   8        0.47       -0.81      0.81 o
   3   6   8      199.16      206.01      3.53 o
   4   6   8       53.80       45.23      1.62 o
   5   6   8      101.25       98.60      2.44 o
   6   6   8       37.76       35.17      1.87 o
   7   6   8       12.27       14.82      1.69 o
   8   6   8       51.75       50.41      2.67 o
   9   6   8       80.49       80.93      4.03 o
  10   6   8       15.13       12.64      2.13 o
 -10   7   8        0.69        2.54      1.89 o
  -9   7   8        5.62        7.07      2.12 o
  -8   7   8        0.32        1.53      1.52 o
  -7   7   8       73.48       78.09      4.56 o
  -6   7   8       36.16       42.17      3.22 o
  -5   7   8       34.43       38.52      2.67 o
  -4   7   8        7.91        5.97      1.76 o
  -3   7   8        1.17        0.68      0.93 o
  -2   7   8       29.34       31.41      1.53 o
  -1   7   8        4.48        4.30      0.98 o
   0   7   8       25.51       26.48      1.43 o
   1   7   8       14.06       12.99      1.03 o
   2   7   8       12.97       17.79      1.49 o
   3   7   8       52.02       42.32      1.71 o
   4   7   8       34.03       43.91      2.14 o
   5   7   8        6.14        5.25      1.34 o
   6   7   8        0.50        3.63      1.41 o
   7   7   8       23.39       23.42      1.90 o
   8   7   8       11.33       17.52      2.03 o
   9   7   8       15.29       14.59      2.04 o
  -8   8   8        0.10       -1.34      3.09 o
  -7   8   8       45.59       53.60      5.52 o
  -6   8   8        0.61       -0.72      2.34 o
  -5   8   8       91.29      101.23      5.04 o
  -4   8   8        0.55       -1.21      1.78 o
  -3   8   8        2.29        3.26      1.15 o
  -2   8   8        6.50       10.99      1.37 o
  -1   8   8       23.21       24.15      1.53 o
   0   8   8       25.74       22.87      1.72 o
   1   8   8       58.53       58.01      2.04 o
   2   8   8        3.87        1.46      1.12 o
   3   8   8      265.53      275.64      5.14 o
   4   8   8        2.39        3.14      1.32 o
   5   8   8      126.29      138.02      5.03 o
   6   8   8       13.93       16.36      2.08 o
   7   8   8       14.21       11.90      2.45 o
  -6   9   8        2.08        5.67      3.41 o
  -5   9   8        6.23        9.82      2.92 o
  -4   9   8        2.45        1.18      2.03 o
  -3   9   8       10.69        9.79      1.39 o
  -2   9   8        1.68        1.05      1.33 o
  -1   9   8        0.66       -0.70      1.26 o
   0   9   8        7.10        6.64      1.52 o
   1   9   8       15.18       15.01      1.74 o
   2   9   8        1.39        6.87      1.65 o
   3   9   8       20.00       20.49      1.95 o
   4   9   8        0.04        2.70      1.53 o
   5   9   8        0.35        1.61      1.84 o
 -13   0   9        6.16        8.55      3.70 o
 -11   0   9       97.86       89.42      4.78 o
  -9   0   9      107.23      103.74      4.12 o
  -7   0   9       86.90       76.30      2.36 o
  -5   0   9      327.88      324.89      5.18 o
  -3   0   9     1686.92     1915.71     22.70 o
  -1   0   9       45.59       45.49      1.47 o
   1   0   9      866.16      967.36     13.82 o
   3   0   9      343.99      440.68      7.09 o
   5   0   9     1080.34     1059.27     15.49 o
   7   0   9      854.27      769.95     17.05 o
   9   0   9       54.94       48.11      3.78 o
  11   0   9       13.64        1.86      5.26 o
  13   0   9      101.21      116.06      8.35 o
 -14   1   9        0.09        2.33      2.53 o
 -13   1   9       50.91       56.33      5.95 o
 -12   1   9        2.05       -1.75      1.75 o
 -11   1   9       47.83       52.18      2.71 o
 -10   1   9        0.29       -1.18      1.18 o
  -9   1   9      243.56      209.74      3.80 o
  -8   1   9        0.21       -0.80      0.80 o
  -7   1   9       43.05       41.89      1.31 o
  -6   1   9       12.40        8.44      0.74 o
  -5   1   9      429.41      401.21      4.46 o
  -4   1   9      796.11      848.91      8.06 o
  -3   1   9      167.31      201.10      2.57 o
  -2   1   9       83.80       90.28      1.44 o
  -1   1   9     1237.87     1274.72     12.60 o
   0   1   9     1110.29     1198.35     13.42 o
   1   1   9      437.38      508.88      5.30 o
   2   1   9      840.94      881.72      9.26 o
   3   1   9      566.19      516.77      6.31 o
   4   1   9      492.12      529.47      6.56 o
   5   1   9      438.55      412.14      4.98 o
   6   1   9      155.03      142.28      2.41 o
   7   1   9       85.34       75.38      1.96 o
   8   1   9       29.33       22.66      2.00 o
   9   1   9       11.37       11.96      2.33 o
  10   1   9       14.37       13.02      3.33 o
  11   1   9      123.65      111.25      4.65 o
  12   1   9       26.65       29.21      4.25 o
  13   1   9        6.51        7.12      3.13 o
 -14   2   9        7.55        6.36      2.87 o
 -13   2   9        0.85       -1.95      1.95 o
 -12   2   9        0.00       -1.70      1.70 o
 -11   2   9        3.34        1.63      1.46 o
 -10   2   9       10.97       10.32      1.42 o
  -9   2   9       80.01       70.82      2.49 o
  -8   2   9      313.66      303.91      4.84 o
  -7   2   9       42.82       34.58      1.27 o
  -6   2   9       22.22       21.17      1.00 o
  -5   2   9        0.01       -0.32      0.40 o
  -4   2   9      314.66      325.28      3.87 o
  -3   2   9       72.27       71.16      1.55 o
  -2   2   9      439.82      448.82      4.70 o
  -1   2   9        9.63       17.35      0.72 o
   0   2   9      463.58      505.55      5.45 o
   1   2   9      197.85      203.46      2.58 o
   2   2   9      144.41      181.48      2.44 o
   3   2   9      452.02      440.55      5.60 o
   4   2   9     1502.92     1551.20     16.79 o
   5   2   9      368.17      357.65      4.80 o
   6   2   9       47.83       47.76      1.51 o
   7   2   9       88.08       81.69      2.20 o
   8   2   9      211.37      202.92      3.87 o
   9   2   9        6.45        3.80      1.75 o
  10   2   9       30.52       34.15      3.21 o
  11   2   9        8.00        3.30      2.17 o
  12   2   9       33.13       34.64      3.28 o
  13   2   9       31.73       42.16      7.96 o
 -13   3   9        8.54        7.18      2.13 o
 -12   3   9        3.38        1.85      1.74 o
 -11   3   9       65.03       73.17      2.88 o
 -10   3   9        1.71        0.11      1.18 o
  -9   3   9      172.32      169.98      3.69 o
  -8   3   9      175.35      158.40      3.18 o
  -7   3   9      329.35      327.29      5.70 o
  -6   3   9      147.34      145.72      2.36 o
  -5   3   9      162.82      149.70      2.16 o
  -4   3   9      255.57      246.82      3.30 o
  -3   3   9      198.03      193.57      2.46 o
  -2   3   9      232.14      261.85      3.06 o
  -1   3   9      160.67      138.42      1.94 o
   0   3   9      668.88      693.77      6.96 o
   1   3   9      543.22      523.71      5.71 o
   2   3   9      282.64      270.34      3.28 o
   3   3   9      154.69      148.88      1.99 o
   4   3   9       53.68       57.39      1.32 o
   5   3   9       36.16       35.16      1.32 o
   6   3   9      148.27      140.81      3.07 o
   7   3   9       91.33       92.60      2.75 o
   8   3   9       25.49       16.67      1.64 o
   9   3   9       71.98       77.82      3.03 o
  10   3   9        0.89       -0.43      1.61 o
  11   3   9       72.41       66.61      3.79 o
  12   3   9        8.26       11.17      2.69 o
 -13   4   9        2.12        2.21      1.75 o
 -12   4   9       11.74       12.86      2.95 o
 -11   4   9        5.94        4.65      1.30 o
 -10   4   9       50.65       50.43      2.58 o
  -9   4   9       10.32        7.85      1.07 o
  -8   4   9        0.02        1.36      0.95 o
  -7   4   9      103.85       95.34      2.74 o
  -6   4   9      262.73      272.28      4.52 o
  -5   4   9      366.12      349.48      5.42 o
  -4   4   9      824.19      858.05     12.26 o
  -3   4   9       11.96       17.63      1.10 o
  -2   4   9      180.99      187.09      2.63 o
  -1   4   9      253.06      253.86      3.08 o
   0   4   9     1180.73     1180.58     11.35 o
   1   4   9       90.46       88.02      1.50 o
   2   4   9        2.70        2.95      0.56 o
   3   4   9      131.36      134.89      1.99 o
   4   4   9     1094.81     1041.96     10.91 o
   5   4   9       29.14       26.83      1.33 o
   6   4   9      277.76      271.62      4.24 o
   7   4   9        8.03        6.74      1.53 o
   8   4   9        0.04        2.64      1.40 o
   9   4   9       54.13       55.07      2.50 o
  10   4   9       95.24       98.32      3.61 o
  11   4   9       36.81       40.51      3.34 o
  12   4   9       41.63       44.36      3.93 o
 -12   5   9        2.31        0.79      2.07 o
 -11   5   9       19.42       19.86      2.02 o
 -10   5   9        0.42        0.96      1.37 o
  -9   5   9        0.52        0.85      1.24 o
  -8   5   9        0.81       -1.17      1.17 o
  -7   5   9       76.79       71.72      2.28 o
  -6   5   9        0.61        0.54      1.06 o
  -5   5   9       10.13       12.26      1.04 o
  -4   5   9      141.90      128.02      2.44 o
  -3   5   9      147.80      131.17      2.36 o
  -2   5   9        2.00        0.86      0.83 o
  -1   5   9        0.31        0.40      0.72 o
   0   5   9      247.38      249.07      3.03 o
   1   5   9      704.56      676.32      6.89 o
   2   5   9        0.02       -0.52      0.68 o
   3   5   9        7.46        7.71      1.06 o
   4   5   9       86.24       79.05      2.13 o
   5   5   9       39.74       39.81      1.74 o
   6   5   9       65.46       65.81      2.18 o
   7   5   9        0.03       -1.13      1.39 o
   8   5   9        0.77       -0.80      1.46 o
   9   5   9       10.20       10.86      2.00 o
  10   5   9        7.40        8.20      2.20 o
  11   5   9        1.86        3.17      2.25 o
 -11   6   9        0.01        1.17      1.77 o
 -10   6   9       83.53       98.46      4.81 o
  -9   6   9        0.76        1.08      1.39 o
  -8   6   9       76.55       85.18      3.24 o
  -7   6   9       97.95       94.23      4.71 o
  -6   6   9       92.77       99.78      2.71 o
  -5   6   9       55.08       52.31      2.14 o
  -4   6   9      118.60      112.51      2.24 o
  -3   6   9        9.06       10.07      0.97 o
  -2   6   9      424.74      425.02      6.13 o
  -1   6   9       48.14       43.78      1.71 o
   0   6   9      518.23      493.59      5.75 o
   1   6   9        3.34        4.00      0.85 o
   2   6   9       59.26       57.25      1.72 o
   3   6   9      309.83      291.38      4.28 o
   4   6   9       83.68       86.50      2.32 o
   5   6   9        2.27        1.01      1.17 o
   6   6   9       98.82      106.54      3.03 o
   7   6   9       14.50        9.16      2.02 o
   8   6   9       70.50       76.43      3.26 o
   9   6   9       52.37       55.30      2.98 o
  10   6   9       42.26       49.69      3.42 o
 -10   7   9        1.38        1.46      1.74 o
  -9   7   9        5.15        5.39      1.73 o
  -8   7   9        4.33        4.02      1.55 o
  -7   7   9        7.11        8.57      2.38 o
  -6   7   9        0.08       -0.26      2.30 o
  -5   7   9        0.16       -1.22      1.70 o
  -4   7   9        6.03        5.31      0.90 o
  -3   7   9       19.53       21.15      1.36 o
  -2   7   9       21.87       21.97      1.52 o
  -1   7   9        3.27        2.65      1.48 o
   0   7   9        0.64       -0.26      1.00 o
   1   7   9       41.87       43.68      1.62 o
   2   7   9      132.69      141.26      2.84 o
   3   7   9        2.16        3.29      1.14 o
   4   7   9       31.24       32.72      2.33 o
   5   7   9        0.41        0.61      1.27 o
   6   7   9        7.28        8.45      2.06 o
   7   7   9        2.45        3.70      2.29 o
   8   7   9        0.79        2.98      1.84 o
   9   7   9        0.73        7.07      1.97 o
  -8   8   9       47.25       43.64      4.83 o
  -7   8   9        2.91        2.67      3.19 o
  -6   8   9       36.11       40.32      4.33 o
  -5   8   9        6.04        2.15      2.48 o
  -4   8   9        9.62        8.79      2.09 o
  -3   8   9        5.96        8.24      1.33 o
  -2   8   9       93.76      100.31      3.89 o
  -1   8   9        1.38       -0.76      1.20 o
   0   8   9       18.95       19.03      1.57 o
   1   8   9        2.81        0.73      1.26 o
   2   8   9       47.51       49.34      2.41 o
   3   8   9        0.23        1.81      1.49 o
   4   8   9        8.59       10.42      1.50 o
   5   8   9        3.21        2.21      1.92 o
   6   8   9       66.76       69.62      2.80 o
   7   8   9        6.76        4.42      2.32 o
  -6   9   9        0.15        5.05      3.56 o
  -5   9   9        0.04        0.96      4.06 o
  -4   9   9        1.60        0.66      2.51 o
  -3   9   9        1.69        1.43      1.27 o
  -2   9   9        6.57        6.73      1.66 o
  -1   9   9        1.65        0.78      1.47 o
   0   9   9        0.00       -0.74      1.37 o
   1   9   9        1.10        1.80      1.53 o
   2   9   9        9.48        8.28      1.69 o
   3   9   9        0.00       -0.81      1.37 o
   4   9   9        1.92        1.93      1.77 o
   5   9   9        0.00        0.14      2.64 o
 -14   0  10        1.71       -3.64      3.64 o
 -12   0  10       41.26       31.41      4.44 o
 -10   0  10       29.06       31.40      3.25 o
  -8   0  10        9.22        6.54      1.54 o
  -6   0  10      109.66      107.60      2.71 o
  -4   0  10       23.63       28.09      1.45 o
  -2   0  10      968.44     1175.47     15.40 o
   0   0  10       46.35       52.79      1.61 o
   2   0  10      384.65      430.03      7.65 o
   4   0  10     1015.82     1004.94     16.31 o
   6   0  10       79.51       83.99      2.77 o
   8   0  10        1.43        2.98      2.15 o
  10   0  10      236.81      242.47      8.56 o
  12   0  10      189.52      188.65     10.24 o
 -14   1  10        1.89       -0.19      2.47 o
 -13   1  10        1.29        1.50      2.37 o
 -12   1  10        2.31       -1.84      1.84 o
 -11   1  10        0.58       -1.70      1.70 o
 -10   1  10        2.30        0.23      1.34 o
  -9   1  10        1.62       -1.07      1.07 o
  -8   1  10      172.28      166.28      3.04 o
  -7   1  10        4.98        4.80      0.87 o
  -6   1  10       12.39       12.19      0.86 o
  -5   1  10        0.09       -0.52      0.56 o
  -4   1  10      195.39      199.13      2.52 o
  -3   1  10       44.25       45.17      1.04 o
  -2   1  10        3.06        3.14      0.48 o
  -1   1  10       34.51       48.72      1.54 o
   0   1  10     1587.24     1764.16     16.54 o
   1   1  10       11.55       13.21      0.74 o
   2   1  10      147.98      151.77      2.55 o
   3   1  10       30.18       34.05      1.19 o
   4   1  10       50.08       53.50      1.53 o
   5   1  10       35.30       35.62      1.27 o
   6   1  10      559.97      504.57      6.96 o
   7   1  10       60.54       57.52      1.75 o
   8   1  10       19.84       25.45      1.78 o
   9   1  10       14.41       12.07      1.80 o
  10   1  10       15.00       19.79      2.60 o
  11   1  10       10.70       12.08      3.55 o
  12   1  10       11.29        7.80      3.07 o
 -13   2  10        3.90        4.74      2.25 o
 -12   2  10       65.02       63.04      3.41 o
 -11   2  10        5.16        4.11      1.59 o
 -10   2  10       64.64       64.91      2.49 o
  -9   2  10        0.25       -1.12      1.12 o
  -8   2  10      263.12      238.01      4.17 o
  -7   2  10       11.63       11.16      1.14 o
  -6   2  10      886.52      831.12      9.26 o
  -5   2  10       37.51       35.80      1.12 o
  -4   2  10      258.05      229.87      3.17 o
  -3   2  10       68.27       94.34      1.60 o
  -2   2  10      246.05      208.14      2.86 o
  -1   2  10      886.42      980.85      9.54 o
   0   2  10      535.00      509.13      5.35 o
   1   2  10      183.53      177.42      2.50 o
   2   2  10        0.30        1.07      0.59 o
   3   2  10     1041.21     1074.81     14.42 o
   4   2  10     2296.47     2235.36     25.58 o
   5   2  10       47.55       51.14      1.52 o
   6   2  10      483.16      463.07      5.61 o
   7   2  10        1.41       -0.61      1.01 o
   8   2  10       41.55       40.12      2.21 o
   9   2  10      181.42      184.16      5.54 o
  10   2  10      131.07      131.62      4.93 o
  11   2  10        3.93        5.38      2.37 o
  12   2  10       13.32       17.20      2.89 o
 -13   3  10        1.96        2.39      2.05 o
 -12   3  10        6.20        4.43      1.89 o
 -11   3  10        4.67        5.19      1.53 o
 -10   3  10        6.36        6.83      1.33 o
  -9   3  10        3.08        1.08      1.23 o
  -8   3  10       10.79        8.17      1.47 o
  -7   3  10      552.01      542.20      7.26 o
  -6   3  10       74.62       75.71      2.12 o
  -5   3  10       47.91       47.22      1.32 o
  -4   3  10       42.96       47.92      1.22 o
  -3   3  10      120.21      135.26      2.01 o
  -2   3  10       54.33       58.74      1.22 o
  -1   3  10      751.68      775.47      8.08 o
   0   3  10       13.03       16.94      0.81 o
   1   3  10       23.26       29.01      1.09 o
   2   3  10       11.13       15.46      0.84 o
   3   3  10      109.65      103.73      1.80 o
   4   3  10        3.12        1.74      0.69 o
   5   3  10      581.91      565.93      6.87 o
   6   3  10       32.39       33.23      1.34 o
   7   3  10       14.08       15.65      1.64 o
   8   3  10        0.02       -1.23      1.34 o
   9   3  10        3.65        3.36      1.75 o
  10   3  10        2.16        3.83      2.19 o
  11   3  10       20.32       21.79      2.91 o
  12   3  10        1.55       -1.73      2.92 o
 -13   4  10       15.78       16.13      3.14 o
 -12   4  10       11.34        8.99      2.06 o
 -11   4  10        0.86       -1.14      1.14 o
 -10   4  10       89.19       84.16      2.54 o
  -9   4  10       17.40       15.21      1.35 o
  -8   4  10       74.84       74.56      1.97 o
  -7   4  10        9.45       10.30      1.06 o
  -6   4  10      163.81      167.40      3.87 o
  -5   4  10       54.44       52.35      1.90 o
  -4   4  10      714.69      692.77     11.80 o
  -3   4  10       49.62       43.86      1.15 o
  -2   4  10     1541.58     1543.38     14.63 o
  -1   4  10      376.68      396.23      4.44 o
   0   4  10      765.27      722.63      7.77 o
   1   4  10        3.10        0.76      0.63 o
   2   4  10      707.22      696.07      7.04 o
   3   4  10      299.78      298.43      3.53 o
   4   4  10       48.49       50.76      2.34 o
   5   4  10       22.80       24.94      1.34 o
   6   4  10      117.13      120.90      2.75 o
   7   4  10        1.17        0.22      1.33 o
   8   4  10      123.40      127.73      3.49 o
   9   4  10       99.04       96.82      3.72 o
  10   4  10        1.99        3.12      2.08 o
  11   4  10        0.63        0.98      2.55 o
 -12   5  10        3.12        3.47      2.17 o
 -11   5  10        7.61        6.59      1.67 o
 -10   5  10        4.79        5.32      1.55 o
  -9   5  10       29.86       31.83      1.91 o
  -8   5  10       20.10       18.68      1.55 o
  -7   5  10        9.59        8.46      1.34 o
  -6   5  10       18.39       19.80      1.36 o
  -5   5  10       32.04       33.66      1.38 o
  -4   5  10        1.02       -0.81      0.84 o
  -3   5  10      362.12      355.15      5.92 o
  -2   5  10        1.64        0.91      1.14 o
  -1   5  10      643.65      633.95      6.89 o
   0   5  10      144.64      146.35      2.34 o
   1   5  10      709.77      697.62      7.37 o
   2   5  10        0.91        2.09      0.91 o
   3   5  10      107.47      102.32      2.40 o
   4   5  10        1.08        1.40      1.06 o
   5   5  10      161.59      156.48      3.30 o
   6   5  10       40.33       41.86      2.42 o
   7   5  10       84.00       82.55      3.47 o
   8   5  10       20.74       21.48      2.16 o
   9   5  10       55.35       62.52      3.08 o
  10   5  10       20.47       17.86      2.56 o
  11   5  10       87.68       88.91      4.84 o
 -11   6  10       14.78       17.97      2.23 o
 -10   6  10        0.57        3.11      1.69 o
  -9   6  10       22.44       28.11      1.96 o
  -8   6  10       18.37       18.57      1.64 o
  -7   6  10        2.70        6.08      1.27 o
  -6   6  10       32.83       28.65      1.58 o
  -5   6  10       41.69       43.64      2.12 o
  -4   6  10        1.43        1.83      0.91 o
  -3   6  10      123.02      120.85      2.64 o
  -2   6  10      136.04      138.67      3.34 o
  -1   6  10       14.81       16.44      1.31 o
   0   6  10        5.07        6.80      0.90 o
   1   6  10        5.24        5.27      0.96 o
   2   6  10       91.59       85.89      2.25 o
   3   6  10        2.10        2.03      1.09 o
   4   6  10        0.99        3.03      1.15 o
   5   6  10       34.03       32.46      1.79 o
   6   6  10        6.31        8.51      1.63 o
   7   6  10        0.00        2.17      1.67 o
   8   6  10       35.40       36.78      2.59 o
   9   6  10        0.11        2.55      1.93 o
  10   6  10        4.53        4.01      2.20 o
 -10   7  10        0.05       -1.73      2.33 o
  -9   7  10       19.69       16.44      2.13 o
  -8   7  10        1.45       -0.61      1.85 o
  -7   7  10        6.19        5.36      1.55 o
  -6   7  10        0.20        2.99      1.29 o
  -5   7  10        2.20        4.83      1.40 o
  -4   7  10        9.88        8.18      1.08 o
  -3   7  10       18.95       17.94      1.30 o
  -2   7  10       19.83       19.14      1.52 o
  -1   7  10       54.38       55.17      2.19 o
   0   7  10       12.84       12.07      1.48 o
   1   7  10      135.11      135.27      2.87 o
   2   7  10        0.20        0.53      1.07 o
   3   7  10       63.64       61.32      2.01 o
   4   7  10       21.61       19.41      1.74 o
   5   7  10       55.58       63.54      2.66 o
   6   7  10       16.32       15.28      1.93 o
   7   7  10       89.98       97.49      3.67 o
   8   7  10        5.32        4.38      1.97 o
  -8   8  10        1.13       -1.41      4.60 o
  -7   8  10        1.82       -2.09      3.12 o
  -6   8  10        0.75       -0.96      3.26 o
  -5   8  10        8.95        6.09      3.02 o
  -4   8  10        3.10        2.04      1.23 o
  -3   8  10       98.61       94.75      2.66 o
  -2   8  10        2.90        4.00      1.34 o
  -1   8  10        0.06       -1.23      1.23 o
   0   8  10        5.28        5.51      1.42 o
   1   8  10        3.96        2.61      1.34 o
   2   8  10       33.27       35.86      1.78 o
   3   8  10       23.14       18.31      1.73 o
   4   8  10       12.82       13.02      1.75 o
   5   8  10       19.44       16.92      2.27 o
   6   8  10        0.36        3.33      1.83 o
   7   8  10       18.53       19.77      2.53 o
  -5   9  10        8.56       10.76      3.28 o
  -4   9  10        4.33        2.38      3.01 o
  -3   9  10        9.82       10.50      1.55 o
  -2   9  10       13.68       12.93      1.73 o
  -1   9  10        3.83        2.59      1.53 o
   0   9  10        0.04       -1.44      1.44 o
   1   9  10       43.28       44.14      2.54 o
   2   9  10        0.05       -1.40      1.60 o
   3   9  10       23.12       25.86      1.86 o
   4   9  10        4.25        3.62      1.57 o
 -13   0  11       60.35       84.38      6.44 o
 -11   0  11      139.85      151.13      7.90 o
  -9   0  11      469.59      465.25     10.26 o
  -7   0  11      355.07      348.64      6.38 o
  -5   0  11      548.52      523.89      7.82 o
  -3   0  11     1280.56     1334.42     17.49 o
  -1   0  11      838.00      881.73     12.84 o
   1   0  11       27.68       37.88      1.68 o
   3   0  11      434.65      465.81      7.68 o
   5   0  11       19.15       16.06      1.54 o
   7   0  11        4.28        4.89      2.14 o
   9   0  11      287.66      311.79      9.75 o
  11   0  11       28.64       26.69      5.01 o
 -14   1  11        0.08       -3.61      3.61 o
 -13   1  11        8.71        7.31      2.59 o
 -12   1  11        0.62        1.24      2.09 o
 -11   1  11        4.39       -0.74      1.62 o
 -10   1  11        8.16        9.19      1.93 o
  -9   1  11       51.44       45.89      2.47 o
  -8   1  11       48.29       41.43      1.88 o
  -7   1  11      582.85      560.34      6.80 o
  -6   1  11      433.35      413.76      4.83 o
  -5   1  11       39.21       41.01      1.26 o
  -4   1  11        0.91       -0.35      0.56 o
  -3   1  11      302.63      324.19      3.64 o
  -2   1  11      148.91      149.38      2.08 o
  -1   1  11      801.79      877.35      9.07 o
   0   1  11       11.91       20.52      3.15 o
   1   1  11       88.92       80.30      1.69 o
   2   1  11      484.32      515.45      6.09 o
   3   1  11      114.95      101.37      1.98 o
   4   1  11        1.06        0.99      0.76 o
   5   1  11      471.80      437.82      5.91 o
   6   1  11       87.47       76.25      2.05 o
   7   1  11       40.21       33.14      1.86 o
   8   1  11        3.72        5.93      1.59 o
   9   1  11       12.52       14.94      2.17 o
  10   1  11        7.13        3.87      2.25 o
  11   1  11       60.68       55.69      3.70 o
  12   1  11        8.96        3.48      3.03 o
 -13   2  11        8.77        7.71      2.33 o
 -12   2  11       22.56       15.73      2.54 o
 -11   2  11       49.80       49.25      2.57 o
 -10   2  11       36.26       32.00      1.98 o
  -9   2  11       76.19       71.66      2.82 o
  -8   2  11       17.40       12.66      1.44 o
  -7   2  11      277.51      254.11      4.73 o
  -6   2  11        2.57       -0.83      0.83 o
  -5   2  11      640.30      630.32      6.92 o
  -4   2  11        6.56        6.36      0.70 o
  -3   2  11      300.53      284.57      3.56 o
  -2   2  11        8.05        9.00      0.70 o
  -1   2  11      174.63      166.11      3.62 o
   0   2  11      116.78      146.35      2.09 o
   1   2  11       74.28       97.48      1.82 o
   2   2  11      135.39      144.96      3.25 o
   3   2  11       34.07       37.31      1.37 o
   4   2  11        7.46       19.17      1.11 o
   5   2  11      311.64      296.45      4.26 o
   6   2  11       40.17       40.52      1.71 o
   7   2  11       32.30       34.04      1.72 o
   8   2  11       96.79      102.60      3.34 o
   9   2  11      120.99      124.14      4.71 o
  10   2  11        5.52        7.19      2.39 o
  11   2  11       13.10       10.98      2.68 o
  12   2  11       11.35        9.75      2.78 o
 -13   3  11        3.41       -0.03      2.00 o
 -12   3  11        0.15        1.11      1.82 o
 -11   3  11       23.55       26.08      2.02 o
 -10   3  11        8.24       12.76      1.79 o
  -9   3  11       55.70       50.89      2.81 o
  -8   3  11      103.60      105.90      2.85 o
  -7   3  11       19.16       17.42      1.25 o
  -6   3  11       73.39       62.96      1.93 o
  -5   3  11      115.49      106.70      2.12 o
  -4   3  11       74.26       79.60      1.68 o
  -3   3  11      446.80      432.33      5.19 o
  -2   3  11      215.39      214.37      2.78 o
  -1   3  11      636.54      590.09      6.16 o
   0   3  11        0.79        2.50      0.58 o
   1   3  11      438.37      426.37      4.98 o
   2   3  11      352.11      361.09      4.44 o
   3   3  11      186.68      180.93      2.64 o
   4   3  11      163.67      148.70      2.64 o
   5   3  11      421.85      401.26      5.33 o
   6   3  11        8.78        8.74      1.05 o
   7   3  11      239.38      233.24      5.25 o
   8   3  11       50.89       54.12      3.04 o
   9   3  11      123.75      125.91      5.82 o
  10   3  11       72.62       62.98      4.27 o
  11   3  11       45.31       42.51      5.09 o
  12   3  11        3.01        1.61      2.89 o
 -12   4  11        0.04        0.39      1.51 o
 -11   4  11        0.70       -1.18      1.18 o
 -10   4  11        1.35        1.12      1.20 o
  -9   4  11        7.09        7.24      1.24 o
  -8   4  11        7.75        7.14      1.04 o
  -7   4  11        3.97        3.01      0.89 o
  -6   4  11      103.35       98.00      2.26 o
  -5   4  11        0.02        0.57      0.65 o
  -4   4  11       10.01       10.36      0.89 o
  -3   4  11      190.34      181.74      3.64 o
  -2   4  11       67.86       65.17      1.92 o
  -1   4  11        1.54        0.28      0.73 o
   0   4  11      186.57      196.66      2.88 o
   1   4  11      200.51      191.96      2.72 o
   2   4  11        1.03        1.43      0.73 o
   3   4  11      140.53      125.57      2.30 o
   4   4  11      298.34      291.72      4.05 o
   5   4  11       41.10       39.79      1.76 o
   6   4  11       15.54       15.19      1.41 o
   7   4  11       21.29       18.52      1.84 o
   8   4  11        1.87        1.30      1.59 o
   9   4  11        2.25        5.03      2.04 o
  10   4  11       20.46       23.17      3.09 o
  11   4  11        1.25        0.63      2.56 o
 -12   5  11       10.45       12.98      3.40 o
 -11   5  11        4.15        3.91      1.69 o
 -10   5  11       15.17       17.42      1.78 o
  -9   5  11        0.74       -1.27      1.27 o
  -8   5  11       49.59       54.48      2.24 o
  -7   5  11       42.27       37.53      1.89 o
  -6   5  11        1.08        2.58      1.04 o
  -5   5  11      127.96      115.27      2.86 o
  -4   5  11      116.84      132.62      4.09 o
  -3   5  11      169.53      160.77      3.22 o
  -2   5  11      375.44      370.28      4.66 o
  -1   5  11       98.60       91.07      1.98 o
   0   5  11       82.07       74.71      2.20 o
   1   5  11      155.28      149.06      2.63 o
   2   5  11      778.84      746.40      9.61 o
   3   5  11        7.34        6.61      1.12 o
   4   5  11      258.21      250.37      4.80 o
   5   5  11        0.04       -0.58      1.18 o
   6   5  11        4.76        4.37      1.91 o
   7   5  11       68.38       64.74      3.75 o
   8   5  11       67.57       63.68      3.64 o
   9   5  11       71.16       62.32      3.50 o
  10   5  11       14.47       16.18      6.39 o
 -11   6  11        0.64        1.75      2.85 o
 -10   6  11        2.42        5.74      1.78 o
  -9   6  11        0.01       -0.21      1.47 o
  -8   6  11        3.43        2.34      1.60 o
  -7   6  11        0.60        0.85      1.23 o
  -6   6  11       22.65       20.67      1.42 o
  -5   6  11       33.10       33.89      1.67 o
  -4   6  11        1.68        1.73      0.98 o
  -3   6  11       20.24       21.29      1.39 o
  -2   6  11       59.99       64.51      2.35 o
  -1   6  11        0.07       -0.59      1.09 o
   0   6  11        3.28        1.45      0.90 o
   1   6  11       57.26       57.18      2.29 o
   2   6  11        0.25       -0.05      1.03 o
   3   6  11        5.48        4.89      1.21 o
   4   6  11       70.43       71.15      2.52 o
   5   6  11       54.67       49.72      2.26 o
   6   6  11       11.19        8.75      1.71 o
   7   6  11       36.90       40.52      2.60 o
   8   6  11       30.45       27.77      2.53 o
   9   6  11       10.63        9.00      2.23 o
  -9   7  11        0.35        0.64      1.76 o
  -8   7  11        8.92        8.11      1.79 o
  -7   7  11        0.01       -1.38      1.38 o
  -6   7  11      150.99      153.89      5.62 o
  -5   7  11       33.07       33.13      1.66 o
  -4   7  11       43.88       47.60      1.91 o
  -3   7  11       11.91        8.21      1.23 o
  -2   7  11       67.50       65.21      2.49 o
  -1   7  11        0.27       -0.72      1.22 o
   0   7  11       69.18       69.84      2.65 o
   1   7  11       32.25       32.77      1.78 o
   2   7  11       64.17       66.89      2.29 o
   3   7  11       25.02       25.26      1.85 o
   4   7  11       52.97       50.62      2.29 o
   5   7  11        6.37        1.51      1.62 o
   6   7  11       96.59      101.73      3.74 o
   7   7  11        7.32        9.76      2.10 o
   8   7  11       44.36       41.21      2.82 o
  -8   8  11        6.01        4.71      6.39 o
  -7   8  11        1.33       -2.08      3.29 o
  -6   8  11        0.20        4.74      3.36 o
  -5   8  11        0.37        4.36      1.64 o
  -4   8  11        6.04        5.70      1.45 o
  -3   8  11        0.40        3.09      1.33 o
  -2   8  11        2.67        0.54      1.40 o
  -1   8  11        0.24        1.83      1.40 o
   0   8  11        7.01        4.51      1.55 o
   1   8  11       13.75        9.68      2.02 o
   2   8  11       27.40       27.76      1.77 o
   3   8  11        0.88       -1.44      1.44 o
   4   8  11       16.12       18.14      1.98 o
   5   8  11        7.64       12.94      1.96 o
   6   8  11        8.70        7.92      2.06 o
  -5   9  11        0.43       -3.04      3.46 o
  -4   9  11        3.05        6.19      1.44 o
  -3   9  11        0.73        1.44      2.33 o
  -2   9  11       10.84       11.57      1.78 o
  -1   9  11        1.53       -0.85      1.56 o
   0   9  11       24.12       26.33      2.27 o
   1   9  11        0.27        1.02      1.77 o
   2   9  11       23.03       21.34      2.30 o
   3   9  11        2.93        1.98      1.60 o
 -12   0  12       27.02       26.91      4.42 o
 -10   0  12       52.89       45.23      3.08 o
  -8   0  12      120.07      109.20      4.88 o
  -6   0  12      100.35      115.58      3.04 o
  -4   0  12       34.52       38.16      1.51 o
  -2   0  12      122.07      106.98      2.70 o
   0   0  12      379.85      460.03      7.43 o
   2   0  12       14.66       21.42      1.59 o
   4   0  12      394.01      399.85     12.29 o
   6   0  12      103.54       82.22      3.81 o
   8   0  12       66.20       60.58      4.19 o
  10   0  12       20.81       20.56      4.45 o
  12   0  12       47.00       45.45      6.18 o
 -13   1  12       14.56       18.12      3.50 o
 -12   1  12       17.75       23.89      2.70 o
 -11   1  12       21.00       26.74      2.40 o
 -10   1  12      153.77      152.61      6.23 o
  -9   1  12       23.63       22.81      1.71 o
  -8   1  12      408.49      375.72      5.79 o
  -7   1  12        2.69        0.40      1.00 o
  -6   1  12       61.58       53.85      1.61 o
  -5   1  12      192.96      194.15      2.75 o
  -4   1  12     1503.77     1517.11     14.59 o
  -3   1  12        0.59       -0.55      0.55 o
  -2   1  12      721.93      674.81      6.71 o
  -1   1  12      143.03      144.74      2.30 o
   0   1  12      623.52      598.86      6.37 o
   1   1  12       11.66       12.73      0.85 o
   2   1  12      313.02      307.23      4.14 o
   3   1  12      843.83      824.49      8.89 o
   4   1  12      661.92      620.86      8.22 o
   5   1  12        1.09       -0.85      0.85 o
   6   1  12       43.66       44.76      1.68 o
   7   1  12       36.15       35.90      2.76 o
   8   1  12      463.22      450.23      8.00 o
   9   1  12        0.00        0.60      1.85 o
  10   1  12       96.74       96.51      4.80 o
  11   1  12        0.07       -1.74      2.67 o
  12   1  12       94.57       96.11      5.55 o
 -13   2  12        2.27        4.71      2.26 o
 -12   2  12        0.29       -1.96      1.96 o
 -11   2  12        9.55       13.51      2.07 o
 -10   2  12        1.28        0.33      1.47 o
  -9   2  12       13.75       11.72      1.40 o
  -8   2  12       41.22       25.07      1.81 o
  -7   2  12       59.40       57.40      2.52 o
  -6   2  12        0.88        2.28      0.91 o
  -5   2  12      370.33      382.26      4.50 o
  -4   2  12      109.63      106.92      2.09 o
  -3   2  12      197.29      216.79      3.01 o
  -2   2  12       20.11       17.58      0.87 o
  -1   2  12     1586.21     1645.41     16.32 o
   0   2  12      102.86      110.19      1.84 o
   1   2  12      124.66      117.87      2.03 o
   2   2  12      123.99      123.94      2.33 o
   3   2  12     1099.92     1140.53     12.35 o
   4   2  12      570.93      543.62      7.43 o
   5   2  12       91.45       84.49      2.17 o
   6   2  12        0.99        0.35      0.86 o
   7   2  12        2.25        1.00      1.16 o
   8   2  12        6.66        1.63      1.76 o
   9   2  12       19.66       24.77      2.69 o
  10   2  12        0.74        0.65      2.14 o
  11   2  12        8.11        8.87      2.67 o
  12   2  12        5.83        6.42      3.16 o
 -13   3  12        3.05        3.60      2.19 o
 -12   3  12       31.07       31.18      2.43 o
 -11   3  12       20.56       20.85      2.13 o
 -10   3  12       74.96       79.01      2.73 o
  -9   3  12        0.02       -0.55      1.31 o
  -8   3  12      161.05      148.11      3.41 o
  -7   3  12      133.50      123.30      3.03 o
  -6   3  12      265.65      266.18      4.02 o
  -5   3  12      748.44      742.55      9.30 o
  -4   3  12      268.80      271.14      3.86 o
  -3   3  12        3.27        4.52      0.71 o
  -2   3  12      358.74      338.75      4.17 o
  -1   3  12       29.63       30.45      1.04 o
   0   3  12      158.05      140.79      2.31 o
   1   3  12       22.32       21.63      1.03 o
   2   3  12      449.61      432.00      5.20 o
   3   3  12      294.69      280.37      4.03 o
   4   3  12       58.58       59.76      1.89 o
   5   3  12       74.59       66.07      1.91 o
   6   3  12      150.80      147.27      3.17 o
   7   3  12      306.32      291.00      5.77 o
   8   3  12       91.28       88.95      3.52 o
   9   3  12        2.17        0.82      1.97 o
  10   3  12       36.74       38.59      3.54 o
  11   3  12       18.31       19.79      3.00 o
 -12   4  12        0.42       -1.52      1.52 o
 -11   4  12        4.28        1.68      1.69 o
 -10   4  12        0.96        0.13      1.22 o
  -9   4  12       19.22       17.75      1.49 o
  -8   4  12       12.31        9.62      1.25 o
  -7   4  12       22.28       19.42      1.25 o
  -6   4  12       54.82       48.58      1.54 o
  -5   4  12       70.99       78.49      2.00 o
  -4   4  12       14.57       10.68      0.95 o
  -3   4  12       32.12       35.02      1.26 o
  -2   4  12       91.99       89.81      2.01 o
  -1   4  12      238.23      253.66      3.57 o
   0   4  12        0.65       -0.25      0.72 o
   1   4  12        0.05       -0.12      0.72 o
   2   4  12       12.89       12.48      1.05 o
   3   4  12      464.32      447.74      5.32 o
   4   4  12       53.62       56.80      1.89 o
   5   4  12       91.37       87.29      2.50 o
   6   4  12        1.19       -0.80      1.39 o
   7   4  12       18.51       18.53      1.99 o
   8   4  12        9.72        8.14      1.86 o
   9   4  12       43.88       41.06      3.43 o
  10   4  12        6.05        0.16      2.78 o
  11   4  12        8.80        5.81      3.20 o
 -11   5  12        1.40       -0.25      1.69 o
 -10   5  12        6.92        8.36      1.83 o
  -9   5  12        0.28        0.37      1.34 o
  -8   5  12        0.81       -1.25      1.25 o
  -7   5  12        0.14       -1.22      1.22 o
  -6   5  12      351.21      345.14      5.69 o
  -5   5  12       11.75        9.63      1.31 o
  -4   5  12        7.75        6.35      1.14 o
  -3   5  12       49.74       44.30      1.78 o
  -2   5  12      283.52      285.73      4.06 o
  -1   5  12        5.46        3.87      0.91 o
   0   5  12      230.49      221.30      3.55 o
   1   5  12       17.93       16.97      1.36 o
   2   5  12      341.57      327.65      5.48 o
   3   5  12      193.11      170.42      3.66 o
   4   5  12        0.48        3.43      1.30 o
   5   5  12        6.71        9.76      1.53 o
   6   5  12      163.72      164.53      4.90 o
   7   5  12        4.97        4.59      1.82 o
   8   5  12        0.77       -0.13      1.82 o
   9   5  12        0.21        0.24      2.17 o
  10   5  12       16.67       17.81      3.41 o
 -10   6  12        1.61       -1.19      1.73 o
  -9   6  12        9.92        7.82      1.77 o
  -8   6  12        0.48       -1.69      1.69 o
  -7   6  12        0.01       -1.26      1.26 o
  -6   6  12        9.03        8.81      1.27 o
  -5   6  12       10.53       12.35      1.43 o
  -4   6  12       17.03       14.68      1.39 o
  -3   6  12       36.77       36.05      1.78 o
  -2   6  12       22.79       25.47      1.63 o
  -1   6  12        7.12        7.09      0.91 o
   0   6  12       24.89       19.47      1.43 o
   1   6  12       11.18        9.96      1.35 o
   2   6  12       61.78       53.93      2.52 o
   3   6  12       64.76       64.01      2.56 o
   4   6  12        1.73        1.38      1.46 o
   5   6  12       65.82       61.42      2.69 o
   6   6  12        3.63        1.96      1.73 o
   7   6  12       29.22       30.24      2.47 o
   8   6  12        1.25        2.06      2.10 o
   9   6  12       37.34       35.15      3.26 o
  -9   7  12        0.08       -1.71      1.71 o
  -8   7  12        0.15       -1.12      1.57 o
  -7   7  12       40.28       39.33      2.45 o
  -6   7  12       32.40       35.78      1.95 o
  -5   7  12        0.23        0.39      1.19 o
  -4   7  12        0.30       -0.55      1.11 o
  -3   7  12        6.15        7.25      1.29 o
  -2   7  12       30.66       30.03      1.75 o
  -1   7  12        0.85       -0.65      1.27 o
   0   7  12       46.01       43.53      2.53 o
   1   7  12       25.16       26.18      1.88 o
   2   7  12       32.96       31.80      2.31 o
   3   7  12        3.40        0.31      1.47 o
   4   7  12        0.73        0.15      1.48 o
   5   7  12        6.39        3.82      2.57 o
   6   7  12       45.94       56.92      3.03 o
   7   7  12        1.02       -1.03      1.89 o
   8   7  12        0.25       -5.21      6.06 o
  -7   8  12        8.20        9.16      2.17 o
  -6   8  12        0.21        2.13      1.82 o
  -5   8  12       41.98       46.60      2.46 o
  -4   8  12        8.93       10.19      1.69 o
  -3   8  12       44.27       45.83      2.22 o
  -2   8  12        1.19        0.71      1.36 o
  -1   8  12        0.16       -0.81      1.58 o
   0   8  12        2.72        2.55      1.55 o
   1   8  12       28.45       29.29      2.28 o
   2   8  12       12.20        9.22      1.71 o
   3   8  12       26.51       28.37      2.14 o
   4   8  12        0.00       -1.32      1.66 o
   5   8  12       66.80       67.15      3.67 o
   6   8  12       11.23       10.57      2.57 o
  -4   9  12        0.50       -1.91      2.53 o
  -3   9  12        5.43        5.29      1.69 o
  -2   9  12        0.11       -1.57      1.77 o
  -1   9  12        4.17        4.11      1.71 o
   0   9  12        4.92        1.53      1.71 o
   1   9  12        2.70        1.15      1.78 o
   2   9  12        2.67        3.03      2.09 o
 -13   0  13        1.08        2.03      3.66 o
 -11   0  13      133.78      157.81      7.25 o
  -9   0  13       55.55       61.64      3.84 o
  -7   0  13      826.23      819.95     14.12 o
  -5   0  13      121.60      129.41      3.50 o
  -3   0  13      417.02      415.42      7.02 o
  -1   0  13      403.82      395.63      6.70 o
   1   0  13      871.83      837.16     11.63 o
   3   0  13      703.40      734.26     12.70 o
   5   0  13      452.01      391.22      9.28 o
   7   0  13      164.56      172.34      7.25 o
   9   0  13      386.07      379.34      9.86 o
  11   0  13      115.73      128.57      8.77 o
 -13   1  13       26.91       30.74      3.41 o
 -12   1  13        4.49        8.34      2.67 o
 -11   1  13       97.05      112.86      4.72 o
 -10   1  13        0.60        1.28      1.60 o
  -9   1  13       72.41       66.06      2.67 o
  -8   1  13       24.71       23.32      1.80 o
  -7   1  13      175.63      176.18      4.09 o
  -6   1  13      155.77      143.21      2.71 o
  -5   1  13     1133.26     1110.70     10.69 o
  -4   1  13      249.51      256.32      3.43 o
  -3   1  13      492.85      458.36      4.96 o
  -2   1  13       84.17       72.28      1.67 o
  -1   1  13      587.28      591.28      6.59 o
   0   1  13       29.55       37.56      1.28 o
   1   1  13      765.19      764.11      8.25 o
   2   1  13       60.47       58.83      1.68 o
   3   1  13      615.65      566.14      6.90 o
   4   1  13       26.19       21.92      1.84 o
   5   1  13       18.60       11.93      1.38 o
   6   1  13        0.00        0.04      1.11 o
   7   1  13      194.27      186.81      4.55 o
   8   1  13       80.09       75.48      3.13 o
   9   1  13        8.42        9.16      2.16 o
  10   1  13       10.06        8.93      2.53 o
  11   1  13       41.42       40.99      4.13 o
 -13   2  13        0.03       -2.10      2.10 o
 -12   2  13       16.20       16.65      2.32 o
 -11   2  13       43.90       54.42      2.73 o
 -10   2  13        4.77        5.56      1.58 o
  -9   2  13       35.52       29.27      1.87 o
  -8   2  13       42.66       38.36      1.97 o
  -7   2  13      390.39      371.27      6.06 o
  -6   2  13      251.38      235.53      4.09 o
  -5   2  13       58.08       57.72      1.84 o
  -4   2  13        9.32        8.49      0.86 o
  -3   2  13       36.15       32.43      1.14 o
  -2   2  13        9.78        9.48      0.79 o
  -1   2  13      186.27      198.45      2.96 o
   0   2  13      263.54      252.73      3.30 o
   1   2  13      187.11      180.35      2.71 o
   2   2  13       53.44       52.21      1.55 o
   3   2  13      546.86      547.79      7.07 o
   4   2  13      303.01      271.42      4.57 o
   5   2  13      553.28      534.56      9.19 o
   6   2  13       19.29       21.37      1.36 o
   7   2  13       45.61       49.86      2.48 o
   8   2  13       65.59       60.80      3.66 o
   9   2  13       88.13       93.29      6.79 o
  10   2  13        0.90       -0.73      2.18 o
  11   2  13       18.50       25.79      3.28 o
 -12   3  13        0.01       -0.35      1.83 o
 -11   3  13        9.79       12.84      1.93 o
 -10   3  13        5.15        8.52      1.82 o
  -9   3  13       25.54       22.69      1.67 o
  -8   3  13        0.40       -1.04      1.04 o
  -7   3  13       34.41       34.34      1.81 o
  -6   3  13       98.96       97.71      2.31 o
  -5   3  13        0.79        1.10      0.93 o
  -4   3  13       85.57       84.98      2.07 o
  -3   3  13        8.56        7.37      0.85 o
  -2   3  13       23.46       20.36      0.97 o
  -1   3  13       28.41       22.09      1.08 o
   0   3  13       19.43       22.23      1.00 o
   1   3  13        4.49        1.97      0.79 o
   2   3  13       11.70       13.07      1.13 o
   3   3  13        1.53        3.33      1.01 o
   4   3  13      346.84      314.74      4.80 o
   5   3  13        0.04       -0.60      0.95 o
   6   3  13        4.31        3.99      1.39 o
   7   3  13        3.38        4.56      1.60 o
   8   3  13       29.66       26.94      2.73 o
   9   3  13        9.65        8.64      2.38 o
  10   3  13        2.07        0.36      2.27 o
  11   3  13        5.41        3.85      2.89 o
 -12   4  13       11.09       10.53      2.02 o
 -11   4  13        5.56        5.76      1.56 o
 -10   4  13        0.27       -1.20      1.20 o
  -9   4  13       17.60       18.17      1.54 o
  -8   4  13       16.11       20.24      1.51 o
  -7   4  13       61.07       61.77      1.95 o
  -6   4  13       28.01       23.00      1.39 o
  -5   4  13      197.26      196.09      3.41 o
  -4   4  13       59.55       66.19      1.87 o
  -3   4  13      241.26      226.50      3.53 o
  -2   4  13        0.39        0.70      0.80 o
  -1   4  13      120.19      111.08      2.33 o
   0   4  13       37.49       38.10      1.53 o
   1   4  13      161.86      150.43      3.20 o
   2   4  13        0.76        2.09      1.11 o
   3   4  13      158.17      150.92      3.04 o
   4   4  13      185.32      200.52      4.20 o
   5   4  13        3.91        3.81      1.28 o
   6   4  13       34.71       33.53      2.29 o
   7   4  13       79.26       76.75      3.23 o
   8   4  13       59.18       64.22      3.83 o
   9   4  13        5.65       -0.51      3.84 o
  10   4  13       13.44        8.98      3.11 o
 -11   5  13        2.87        1.55      1.80 o
 -10   5  13        8.69        9.93      1.92 o
  -9   5  13       18.33       20.32      1.90 o
  -8   5  13        6.92        7.59      1.51 o
  -7   5  13       16.90       19.42      1.71 o
  -6   5  13        5.45        4.40      1.37 o
  -5   5  13       56.01       58.90      2.26 o
  -4   5  13      152.37      133.05      3.26 o
  -3   5  13        2.78        1.96      0.78 o
  -2   5  13       31.29       28.97      1.97 o
  -1   5  13       44.48       38.71      1.69 o
   0   5  13       41.44       43.26      1.70 o
   1   5  13       43.57       43.35      1.81 o
   2   5  13       12.52       13.12      1.49 o
   3   5  13        0.89        0.79      1.33 o
   4   5  13       20.70       19.74      1.75 o
   5   5  13       60.81       58.99      2.77 o
   6   5  13        1.69        3.38      1.82 o
   7   5  13       12.19        8.91      2.13 o
   8   5  13        4.83        3.43      2.06 o
   9   5  13        1.43        2.20      2.69 o
 -10   6  13       20.86       22.51      2.33 o
  -9   6  13        8.01        8.51      1.80 o
  -8   6  13        1.08        2.81      1.52 o
  -7   6  13        6.35        1.56      1.43 o
  -6   6  13       84.62       95.73      2.98 o
  -5   6  13       82.58       81.41      2.68 o
  -4   6  13       79.53       75.14      2.51 o
  -3   6  13        5.87        6.54      1.27 o
  -2   6  13        5.83        5.41      1.28 o
  -1   6  13       44.79       41.59      1.59 o
   0   6  13       45.41       48.42      2.00 o
   1   6  13       53.95       52.09      2.12 o
   2   6  13       45.08       42.37      2.07 o
   3   6  13      158.29      149.44      3.90 o
   4   6  13       59.81       59.21      2.63 o
   5   6  13       35.62       33.47      2.44 o
   6   6  13       35.26       35.05      2.73 o
   7   6  13       41.63       42.68      3.04 o
   8   6  13        1.87       -0.26      2.04 o
  -9   7  13        1.32        1.66      2.55 o
  -8   7  13       15.72       16.09      2.22 o
  -7   7  13       10.37        8.47      2.56 o
  -6   7  13       36.18       40.44      3.40 o
  -5   7  13        0.00        3.55      1.37 o
  -4   7  13        1.72        0.81      1.39 o
  -3   7  13       12.94       12.40      1.55 o
  -2   7  13        9.16        6.48      1.40 o
  -1   7  13       17.40       15.77      1.75 o
   0   7  13       16.75       17.95      1.48 o
   1   7  13       15.20       15.60      1.59 o
   2   7  13       14.18       14.08      1.81 o
   3   7  13        0.21       -0.75      1.49 o
   4   7  13        1.14       -0.84      1.63 o
   5   7  13       32.06       36.53      2.66 o
   6   7  13       70.78       80.22      4.11 o
   7   7  13        0.01       -1.43      2.04 o
  -7   8  13        0.38       -1.66      7.82 o
  -6   8  13       99.17      103.24      3.65 o
  -5   8  13        0.74        0.43      1.57 o
  -4   8  13       30.08       30.11      2.24 o
  -3   8  13        0.07        0.13      1.38 o
  -2   8  13       12.21       13.94      1.83 o
  -1   8  13        0.32       -1.56      1.56 o
   0   8  13       15.16       15.43      1.97 o
   1   8  13       23.44       20.31      2.40 o
   2   8  13       14.49       13.76      1.79 o
   3   8  13        0.53        2.12      1.67 o
   4   8  13        7.80        4.25      2.04 o
   5   8  13        0.72        0.90      1.96 o
  -3   9  13        0.10        1.04      5.37 o
  -2   9  13        4.15        5.07      1.88 o
  -1   9  13        0.27        0.49      1.82 o
   0   9  13        2.38        1.08      1.77 o
   1   9  13        0.96        4.15      2.73 o
 -12   0  14       57.60       63.31      5.66 o
 -10   0  14       55.86       49.75      4.78 o
  -8   0  14      288.60      270.54      7.04 o
  -6   0  14       19.65       10.17      1.81 o
  -4   0  14      506.90      476.73      7.40 o
  -2   0  14     1059.58     1089.23     15.99 o
   0   0  14      373.85      337.17      6.09 o
   2   0  14        6.44        9.54      1.41 o
   4   0  14      891.20      841.05     16.42 o
   6   0  14       15.60       15.03      2.40 o
   8   0  14      182.31      191.73      7.08 o
  10   0  14      129.15      131.44      7.02 o
 -13   1  14       12.50       15.81      3.02 o
 -12   1  14        2.76        5.09      3.02 o
 -11   1  14       22.15       28.56      2.47 o
 -10   1  14       26.69       26.86      2.21 o
  -9   1  14        8.43        5.92      1.74 o
  -8   1  14        6.08        6.83      1.55 o
  -7   1  14       21.17       24.20      1.74 o
  -6   1  14       40.86       37.87      1.59 o
  -5   1  14        4.13        1.23      0.94 o
  -4   1  14       57.66       52.14      1.58 o
  -3   1  14      132.49      142.69      2.32 o
  -2   1  14       33.21       39.78      1.32 o
  -1   1  14       30.45       33.46      1.32 o
   0   1  14        1.86       -0.63      0.63 o
   1   1  14      295.18      314.73      4.15 o
   2   1  14       80.77       81.85      2.19 o
   3   1  14       74.08       73.69      2.17 o
   4   1  14      101.63       96.21      2.69 o
   5   1  14        3.15        1.16      1.23 o
   6   1  14      206.93      191.13      3.89 o
   7   1  14       13.26       10.88      1.84 o
   8   1  14       63.95       51.71      2.75 o
   9   1  14       10.85       15.34      2.41 o
  10   1  14       48.11       54.01      3.94 o
  11   1  14        7.23        6.98      3.23 o
 -13   2  14        2.94        1.58      8.93 o
 -12   2  14       20.40       17.84      2.37 o
 -11   2  14        7.14       14.23      2.23 o
 -10   2  14       35.97       39.12      2.51 o
  -9   2  14        2.50        0.94      1.32 o
  -8   2  14      139.74      144.56      3.49 o
  -7   2  14      293.32      280.63      5.06 o
  -6   2  14      299.00      287.38      5.08 o
  -5   2  14       37.94       36.30      1.76 o
  -4   2  14      417.39      402.83      5.21 o
  -3   2  14        1.40       -0.61      0.69 o
  -2   2  14      239.31      237.47      3.22 o
  -1   2  14      208.10      210.35      3.10 o
   0   2  14      298.30      294.64      3.77 o
   1   2  14       51.03       44.34      1.44 o
   2   2  14       38.38       38.27      1.49 o
   3   2  14      173.10      158.23      3.17 o
   4   2  14      751.38      725.06      9.61 o
   5   2  14       14.70       14.27      1.43 o
   6   2  14      226.93      216.50      4.50 o
   7   2  14       45.14       42.30      2.42 o
   8   2  14       82.70       87.51      4.06 o
   9   2  14        0.70        2.83      2.17 o
  10   2  14       64.62       68.58      4.04 o
  11   2  14        0.11       -0.88      2.47 o
 -12   3  14        1.68        1.00      1.89 o
 -11   3  14       56.26       60.86      3.08 o
 -10   3  14        1.75        0.88      1.51 o
  -9   3  14        0.28       -1.21      1.21 o
  -8   3  14        8.80        6.21      1.23 o
  -7   3  14      111.23      109.94      3.00 o
  -6   3  14       20.32       22.66      1.46 o
  -5   3  14       27.38       26.07      1.54 o
  -4   3  14        0.78       -0.06      0.90 o
  -3   3  14       44.19       46.08      1.62 o
  -2   3  14       12.55       11.65      0.96 o
  -1   3  14        9.54       12.52      0.99 o
   0   3  14        9.94        9.16      0.99 o
   1   3  14      231.49      231.54      3.61 o
   2   3  14        6.44        5.64      1.08 o
   3   3  14       44.61       44.41      1.85 o
   4   3  14       10.42       14.55      1.36 o
   5   3  14      129.54      124.83      2.91 o
   6   3  14       77.86       65.93      2.75 o
   7   3  14      158.72      149.16      4.50 o
   8   3  14        1.23        0.91      2.06 o
   9   3  14       17.80       18.03      2.80 o
  10   3  14        0.80        2.12      2.56 o
 -12   4  14        4.13       -2.41      2.41 o
 -11   4  14        0.20        0.19      1.54 o
 -10   4  14       16.30       15.30      1.87 o
  -9   4  14        5.62        6.00      1.35 o
  -8   4  14       21.04       27.21      1.67 o
  -7   4  14       28.68       27.04      1.61 o
  -6   4  14      304.70      305.53      4.82 o
  -5   4  14       86.32       87.38      2.27 o
  -4   4  14      150.23      141.12      2.85 o
  -3   4  14       17.02       17.12      1.22 o
  -2   4  14      148.54      140.98      2.74 o
  -1   4  14       23.78       22.19      1.38 o
   0   4  14      343.70      345.97      5.24 o
   1   4  14        4.09       -0.38      1.09 o
   2   4  14      766.95      771.29     10.55 o
   3   4  14       33.89       27.78      2.07 o
   4   4  14      145.09      155.84      3.66 o
   5   4  14        0.39        0.01      1.33 o
   6   4  14       33.83       41.36      2.76 o
   7   4  14       28.32       27.92      2.88 o
   8   4  14        9.57       18.53      4.58 o
   9   4  14        6.73        7.77      2.99 o
  10   4  14       13.00       14.11      3.64 o
 -11   5  14        5.38        2.78      2.11 o
 -10   5  14       18.06       19.19      2.20 o
  -9   5  14        1.42        0.16      1.53 o
  -8   5  14        0.02        1.93      1.44 o
  -7   5  14        2.24        2.42      1.51 o
  -6   5  14        2.13        3.43      1.43 o
  -5   5  14        4.33        1.19      1.29 o
  -4   5  14       17.30       17.16      1.76 o
  -3   5  14      106.58      101.17      2.33 o
  -2   5  14        3.53        6.64      1.01 o
  -1   5  14       69.94       60.45      1.99 o
   0   5  14       35.50       36.60      2.37 o
   1   5  14       73.43       65.14      2.35 o
   2   5  14        2.62        5.23      1.36 o
   3   5  14       96.49       94.97      3.15 o
   4   5  14        0.86        1.11      1.46 o
   5   5  14        5.17        5.68      1.74 o
   6   5  14       25.88       26.27      2.46 o
   7   5  14       19.18       18.59      2.39 o
   8   5  14        2.06        3.09      2.72 o
   9   5  14       13.52        9.58      3.22 o
 -10   6  14        6.46        3.40      2.12 o
  -9   6  14        5.82        7.59      1.79 o
  -8   6  14        0.08        0.97      1.57 o
  -7   6  14       11.29        9.59      1.72 o
  -6   6  14      144.17      144.42      3.87 o
  -5   6  14        1.26        3.16      1.39 o
  -4   6  14        3.12        3.19      1.36 o
  -3   6  14        0.01       -0.61      1.24 o
  -2   6  14        2.13        1.58      1.25 o
  -1   6  14        0.15       -1.03      1.03 o
   0   6  14       72.66       67.31      2.37 o
   1   6  14        6.16        3.78      1.38 o
   2   6  14      126.65      129.22      3.69 o
   3   6  14       16.07       24.25      2.05 o
   4   6  14        9.47        6.96      1.71 o
   5   6  14        0.21        0.65      1.79 o
   6   6  14       97.11      107.30      4.36 o
   7   6  14        1.67        0.66      2.04 o
   8   6  14        2.21        3.33      2.71 o
  -8   7  14        1.91       -1.22      1.89 o
  -7   7  14       12.81       15.22      2.39 o
  -6   7  14        0.01        1.48      1.60 o
  -5   7  14       20.93       26.73      2.05 o
  -4   7  14        6.04        6.99      1.53 o
  -3   7  14       15.28       17.77      1.71 o
  -2   7  14        0.64        0.87      1.34 o
  -1   7  14       45.11       45.24      2.20 o
   0   7  14        1.55        0.59      1.20 o
   1   7  14        7.59        8.30      1.52 o
   2   7  14       19.46       21.00      2.00 o
   3   7  14       13.62       12.13      1.88 o
   4   7  14        3.08        0.66      1.78 o
   5   7  14       41.94       44.66      2.93 o
   6   7  14        1.28        3.35      2.23 o
  -6   8  14        6.57       12.68      1.75 o
  -5   8  14        9.15       10.19      1.87 o
  -4   8  14        2.36        3.65      1.66 o
  -3   8  14        0.86        2.29      1.45 o
  -2   8  14        0.06        0.60      1.50 o
  -1   8  14       10.21        6.71      1.86 o
   0   8  14        0.14       -1.27      1.63 o
   1   8  14        0.00       -0.25      1.38 o
   2   8  14        0.76        2.56      1.70 o
   3   8  14       35.41       38.90      2.62 o
   4   8  14        2.93        3.45      1.94 o
 -13   0  15       28.83       46.44     15.57 o
 -11   0  15        5.84        3.43      2.56 o
  -9   0  15       41.05       52.37      3.83 o
  -7   0  15        2.97        8.15      1.79 o
  -5   0  15      616.97      621.18     11.20 o
  -3   0  15      327.63      300.16      5.81 o
  -1   0  15       27.09       24.36      1.65 o
   1   0  15       11.78       16.40      1.74 o
   3   0  15     1341.20     1280.58     23.78 o
   5   0  15       85.09       75.30      4.04 o
   7   0  15        0.77       -0.27      2.12 o
   9   0  15        5.92        7.62      2.73 o
  11   0  15        4.66        3.17      4.56 o
 -13   1  15        9.38        9.18      5.02 o
 -12   1  15        5.60        0.95      2.20 o
 -11   1  15       63.20       69.57      3.28 o
 -10   1  15        2.31        4.81      1.99 o
  -9   1  15       99.71       94.89      3.47 o
  -8   1  15        0.52       -0.94      1.38 o
  -7   1  15      257.75      269.90      5.01 o
  -6   1  15      119.81      109.30      2.66 o
  -5   1  15      112.76      119.66      2.56 o
  -4   1  15       84.06       79.25      2.14 o
  -3   1  15      853.64      870.51      9.85 o
  -2   1  15       41.22       37.23      1.39 o
  -1   1  15      553.77      584.49      7.03 o
   0   1  15      168.63      168.43      2.93 o
   1   1  15      156.16      174.35      3.21 o
   2   1  15       37.83       39.37      1.75 o
   3   1  15       43.83       42.36      1.91 o
   4   1  15        1.84        3.31      1.38 o
   5   1  15      217.37      218.50      4.58 o
   6   1  15       30.50       26.82      1.94 o
   7   1  15      176.90      181.44      4.38 o
   8   1  15        5.83        5.43      1.72 o
   9   1  15       82.33       92.59      3.67 o
  10   1  15        1.72        0.79      2.27 o
  11   1  15       47.89       47.36      4.04 o
 -12   2  15        2.64        1.20      2.03 o
 -11   2  15        5.96        5.21      2.12 o
 -10   2  15        0.23       -1.47      1.48 o
  -9   2  15       36.79       38.35      2.25 o
  -8   2  15        0.41       -0.80      1.42 o
  -7   2  15       15.84       17.56      1.63 o
  -6   2  15       92.37       88.98      2.57 o
  -5   2  15      560.18      535.95      7.89 o
  -4   2  15       61.06       69.34      2.06 o
  -3   2  15      333.62      311.10      4.58 o
  -2   2  15      391.87      400.45      5.48 o
  -1   2  15        6.89        5.85      0.92 o
   0   2  15        4.52        7.00      0.98 o
   1   2  15       63.12       59.64      1.77 o
   2   2  15      195.68      185.13      3.43 o
   3   2  15      190.95      180.47      3.52 o
   4   2  15      549.17      516.33      7.53 o
   5   2  15        7.42        8.96      1.69 o
   6   2  15       62.79       63.31      2.79 o
   7   2  15       84.80       78.93      3.44 o
   8   2  15       15.56       12.77      2.47 o
   9   2  15        5.30       -0.52      2.18 o
  10   2  15        2.32        1.73      2.86 o
 -12   3  15        2.28       -1.87      1.87 o
 -11   3  15        0.09       -1.27      1.79 o
 -10   3  15        0.01        2.15      1.59 o
  -9   3  15        1.60        1.27      1.33 o
  -8   3  15        0.00       -0.07      1.23 o
  -7   3  15        7.04        4.19      1.33 o
  -6   3  15       30.27       27.69      1.63 o
  -5   3  15       25.09       22.57      1.59 o
  -4   3  15       34.50       33.34      1.68 o
  -3   3  15      105.39      107.78      2.78 o
  -2   3  15       38.24       40.37      1.77 o
  -1   3  15       98.82       93.70      2.43 o
   0   3  15      115.97      113.79      2.41 o
   1   3  15       94.15       84.19      2.16 o
   2   3  15        3.87        3.80      1.17 o
   3   3  15      299.30      311.10      5.14 o
   4   3  15        0.92        1.47      1.18 o
   5   3  15      249.44      250.40      4.99 o
   6   3  15       26.27       23.67      2.09 o
   7   3  15      158.01      151.99      5.23 o
   8   3  15       39.61       42.28      3.62 o
   9   3  15       73.82       80.12      6.22 o
  10   3  15        2.84        1.56      2.77 o
 -11   4  15        7.95       11.48      1.86 o
 -10   4  15        0.43        1.13      1.56 o
  -9   4  15       13.96       15.98      1.57 o
  -8   4  15       18.64       19.50      1.92 o
  -7   4  15       48.69       48.44      1.82 o
  -6   4  15       13.33       11.57      1.30 o
  -5   4  15       38.52       38.84      1.79 o
  -4   4  15        6.18        6.37      1.25 o
  -3   4  15       10.78       10.95      1.43 o
  -2   4  15      122.41      118.27      2.91 o
  -1   4  15      197.16      182.01      3.48 o
   0   4  15        0.43        0.87      1.10 o
   1   4  15      128.55      113.56      2.85 o
   2   4  15        1.98        6.38      1.50 o
   3   4  15        0.28        0.51      1.47 o
   4   4  15      502.18      484.96      8.22 o
   5   4  15      137.08      128.94      4.45 o
   6   4  15        7.90       10.74      2.40 o
   7   4  15        3.98        1.58      2.15 o
   8   4  15       33.24       37.85      3.95 o
   9   4  15        7.86        8.74      3.26 o
 -10   5  15        3.64        6.91      1.94 o
  -9   5  15        0.54        0.91      1.64 o
  -8   5  15       30.65       32.35      2.18 o
  -7   5  15        3.47        3.69      1.45 o
  -6   5  15        1.12        3.25      1.44 o
  -5   5  15       32.84       29.26      1.87 o
  -4   5  15       10.10       13.67      1.16 o
  -3   5  15        6.14        4.60      1.24 o
  -2   5  15       80.89       79.44      2.43 o
  -1   5  15       60.87       62.42      2.57 o
   0   5  15       39.31       40.58      1.95 o
   1   5  15       71.74       61.31      2.48 o
   2   5  15      277.68      266.29      5.44 o
   3   5  15      106.25      119.68      4.08 o
   4   5  15       49.39       49.01      2.69 o
   5   5  15       53.08       55.51      3.12 o
   6   5  15        2.49        7.65      2.28 o
   7   5  15       28.05       30.08      3.10 o
   8   5  15       26.57       21.45      3.46 o
   9   5  15       23.47       17.83      3.66 o
  -9   6  15        0.00        1.85      1.76 o
  -8   6  15       13.05       12.06      1.94 o
  -7   6  15       18.64       16.37      1.93 o
  -6   6  15       44.53       44.63      2.46 o
  -5   6  15       13.25       13.93      1.79 o
  -4   6  15        0.11        0.58      1.35 o
  -3   6  15        5.60        2.45      1.47 o
  -2   6  15        5.40        7.92      1.22 o
  -1   6  15        8.10        7.42      1.40 o
   0   6  15       34.44       36.87      2.03 o
   1   6  15        0.06       -1.34      1.34 o
   2   6  15       76.96       83.06      3.09 o
   3   6  15      104.26       92.55      3.85 o
   4   6  15       20.52       17.25      2.16 o
   5   6  15       62.36       58.92      3.36 o
   6   6  15        1.45        3.11      2.39 o
   7   6  15        0.00        1.04      2.43 o
  -8   7  15        1.75       -0.86      2.55 o
  -7   7  15        0.93        0.72      1.75 o
  -6   7  15       14.31       10.49      2.78 o
  -5   7  15       13.43       14.68      2.15 o
  -4   7  15        4.71        5.91      1.58 o
  -3   7  15        0.01       -0.29      1.43 o
  -2   7  15       30.22       31.71      2.28 o
  -1   7  15        7.93       10.05      1.75 o
   0   7  15       13.75       12.43      1.62 o
   1   7  15       12.05       10.52      1.74 o
   2   7  15       41.22       38.32      2.36 o
   3   7  15        3.00        2.63      1.72 o
   4   7  15        0.68       -1.80      1.80 o
   5   7  15        7.38        9.77      2.35 o
   6   7  15        2.84        4.17      2.64 o
  -5   8  15        0.21        1.23      1.77 o
  -4   8  15        0.30        1.11      1.68 o
  -3   8  15        0.15        1.05      1.58 o
  -2   8  15        1.27        1.50      1.59 o
  -1   8  15        0.00       -1.20      1.77 o
   0   8  15       16.23        9.33      2.23 o
   1   8  15        2.75        1.25      1.61 o
   2   8  15       40.48       44.54      2.66 o
   3   8  15        1.63        3.00      1.86 o
 -12   0  16        2.06        0.84      2.71 o
 -10   0  16        0.57       -1.31      2.74 o
  -8   0  16        0.17       -1.97      1.97 o
  -6   0  16       18.57        9.22      1.88 o
  -4   0  16        7.57       10.38      1.86 o
  -2   0  16      971.11      983.11     16.40 o
   0   0  16      458.43      401.27      7.93 o
   2   0  16        9.87        5.05      2.13 o
   4   0  16      502.00      439.78     10.20 o
   6   0  16        1.86       -1.44      1.83 o
   8   0  16      164.18      155.90      6.11 o
  10   0  16       34.75       29.41      4.40 o
 -12   1  16        8.40        6.41      2.46 o
 -11   1  16        0.05        0.74      1.98 o
 -10   1  16        0.78       -0.01      1.83 o
  -9   1  16        2.94        4.57      1.89 o
  -8   1  16       44.98       48.46      2.52 o
  -7   1  16        7.55        6.47      1.51 o
  -6   1  16        0.09       -1.21      1.21 o
  -5   1  16       30.24       27.57      1.59 o
  -4   1  16      926.31      915.43     10.43 o
  -3   1  16      262.00      259.45      3.98 o
  -2   1  16      113.07      129.74      2.66 o
  -1   1  16        1.86        5.27      0.97 o
   0   1  16       83.07       83.52      2.43 o
   1   1  16        0.45       -0.43      1.10 o
   2   1  16      238.28      216.27      4.11 o
   3   1  16       38.27       42.24      2.15 o
   4   1  16      135.98      139.33      3.63 o
   5   1  16        0.67       -0.14      1.32 o
   6   1  16       21.84       21.69      1.94 o
   7   1  16        0.80       -1.43      1.43 o
   8   1  16       69.29       66.54      3.31 o
   9   1  16        0.78       -0.77      2.05 o
  10   1  16        5.60        1.86      2.66 o
 -12   2  16        1.25       -1.93      1.93 o
 -11   2  16        2.11        1.51      2.44 o
 -10   2  16        1.25        1.85      1.74 o
  -9   2  16        2.85        3.60      1.69 o
  -8   2  16       20.37       15.37      1.82 o
  -7   2  16        2.73        3.93      1.50 o
  -6   2  16        0.35       -1.19      1.19 o
  -5   2  16       62.90       59.95      2.28 o
  -4   2  16       47.99       42.83      1.98 o
  -3   2  16       94.43       88.64      2.37 o
  -2   2  16      113.77      127.66      2.78 o
  -1   2  16      387.15      362.69      5.19 o
   0   2  16       20.13       17.15      1.32 o
   1   2  16      170.89      157.19      3.39 o
   2   2  16       23.75       24.48      1.70 o
   3   2  16      362.43      346.75      5.69 o
   4   2  16      309.34      282.49      5.40 o
   5   2  16       31.12       25.30      1.80 o
   6   2  16        0.52       -0.34      1.36 o
   7   2  16        1.53        0.16      1.83 o
   8   2  16       19.17       21.66      2.79 o
   9   2  16        0.14       -0.99      2.51 o
  10   2  16       14.77       15.66      3.08 o
 -12   3  16       15.40       19.76      3.42 o
 -11   3  16        8.86       11.54      2.27 o
 -10   3  16       46.15       56.67      2.92 o
  -9   3  16        2.85        7.05      1.51 o
  -8   3  16       84.24       86.20      3.06 o
  -7   3  16        9.72       10.29      1.46 o
  -6   3  16       74.87       75.66      2.37 o
  -5   3  16      138.86      126.70      3.19 o
  -4   3  16      149.78      148.97      3.35 o
  -3   3  16      157.70      150.92      3.46 o
  -2   3  16      330.61      318.60      5.35 o
  -1   3  16        3.79        5.83      1.31 o
   0   3  16      258.86      254.95      4.67 o
   1   3  16        0.05       -1.21      1.21 o
   2   3  16      320.00      315.18      5.54 o
   3   3  16        0.45        0.84      1.43 o
   4   3  16       89.22      101.10      3.40 o
   5   3  16      157.68      155.21      4.50 o
   6   3  16      174.00      186.58      6.26 o
   7   3  16       12.88       12.48      2.75 o
   8   3  16      154.54      168.95     11.36 o
   9   3  16        4.12        3.66      2.76 o
  10   3  16       54.03       61.00      4.61 o
 -11   4  16        8.40        5.85      1.92 o
 -10   4  16        0.35        1.85      1.57 o
  -9   4  16       19.19       17.87      1.87 o
  -8   4  16        6.85        6.21      1.34 o
  -7   4  16        3.95        6.16      1.37 o
  -6   4  16        1.37       -0.12      1.18 o
  -5   4  16       81.01       72.53      2.95 o
  -4   4  16        6.96        3.46      1.28 o
  -3   4  16       83.23       85.57      2.58 o
  -2   4  16       22.11       19.60      1.60 o
  -1   4  16       74.15       74.96      2.49 o
   0   4  16      166.52      159.56      4.01 o
   1   4  16      120.64      102.45      3.23 o
   2   4  16       31.88       35.84      2.21 o
   3   4  16      264.85      244.03      6.12 o
   4   4  16       87.12       81.11      3.32 o
   5   4  16        8.84       11.06      2.47 o
   6   4  16        0.65        1.36      2.18 o
   7   4  16       42.91       39.76      3.98 o
   8   4  16       18.80       18.42      4.17 o
   9   4  16       31.14       29.36      4.05 o
 -10   5  16       25.38       33.88      3.10 o
  -9   5  16        1.48       -1.19      1.71 o
  -8   5  16        4.51        6.46      1.71 o
  -7   5  16        3.17        3.39      1.55 o
  -6   5  16       33.92       31.44      2.07 o
  -5   5  16        0.01       -1.02      1.02 o
  -4   5  16       22.57       20.77      1.53 o
  -3   5  16       87.97       84.43      2.58 o
  -2   5  16      153.84      150.73      3.46 o
  -1   5  16        0.43       -1.28      1.28 o
   0   5  16       72.68       69.36      2.87 o
   1   5  16        1.09        0.11      1.80 o
   2   5  16       83.40       74.88      3.19 o
   3   5  16        0.01        1.01      1.69 o
   4   5  16        1.93        0.94      1.88 o
   5   5  16        1.50        2.02      2.23 o
   6   5  16       62.92       62.64      3.94 o
   7   5  16        0.04        4.79      2.37 o
   8   5  16       24.50       33.63      3.90 o
  -9   6  16       11.87       13.87      2.31 o
  -8   6  16        1.22       -1.73      1.73 o
  -7   6  16        0.08       -0.07      1.69 o
  -6   6  16        9.33        7.31      1.82 o
  -5   6  16        6.08        6.47      1.79 o
  -4   6  16        4.78        1.34      1.50 o
  -3   6  16        2.50        3.49      1.59 o
  -2   6  16       50.88       46.85      2.14 o
  -1   6  16       39.37       38.72      2.08 o
   0   6  16      166.81      168.28      4.00 o
   1   6  16       12.62       12.04      1.96 o
   2   6  16       20.79       20.80      2.26 o
   3   6  16        9.23        6.22      1.94 o
   4   6  16        5.05        2.92      2.07 o
   5   6  16       25.05       23.79      3.01 o
   6   6  16       18.21       23.97      3.12 o
   7   6  16        8.99        6.71      2.75 o
  -7   7  16        5.48        5.61      1.96 o
  -6   7  16       16.45       17.98      2.32 o
  -5   7  16       14.95       17.78      2.13 o
  -4   7  16       12.88       10.19      3.10 o
  -3   7  16        5.84        6.02      1.70 o
  -2   7  16       12.19       14.96      1.98 o
  -1   7  16        4.28        5.23      1.79 o
   0   7  16        0.15       -0.49      1.32 o
   1   7  16        0.01       -0.52      1.73 o
   2   7  16        1.14        1.41      1.78 o
   3   7  16       15.57       12.44      2.91 o
   4   7  16        1.74        0.72      2.10 o
   5   7  16        3.61        2.24      2.51 o
  -4   8  16        2.29        4.24      1.65 o
  -3   8  16        0.69       -1.10      1.60 o
  -2   8  16        0.18        0.07      1.68 o
  -1   8  16       49.90       47.66      2.82 o
   0   8  16        3.95        1.46      2.18 o
   1   8  16        0.47        0.80      1.65 o
   2   8  16        0.79        3.46      2.04 o
 -11   0  17        6.15        4.93      3.51 o
  -9   0  17       29.44       29.64      7.47 o
  -7   0  17       19.44       21.51      2.87 o
  -5   0  17       39.17       28.85      2.25 o
  -3   0  17      451.44      450.95      8.88 o
  -1   0  17      159.05      137.25      4.29 o
   1   0  17     1158.38     1138.20     24.95 o
   3   0  17      313.18      323.79      8.28 o
   5   0  17        0.18       -1.61      1.98 o
   7   0  17       18.60       18.45      2.94 o
   9   0  17      147.81      155.18      6.58 o
 -12   1  17        4.36        2.82      3.08 o
 -11   1  17       12.34       16.09      2.46 o
 -10   1  17        7.77        5.60      2.13 o
  -9   1  17        5.53        7.48      2.05 o
  -8   1  17       17.10       17.17      1.94 o
  -7   1  17       41.13       37.70      2.20 o
  -6   1  17       51.63       42.35      2.52 o
  -5   1  17      115.06      101.00      3.01 o
  -4   1  17        1.64        4.70      1.29 o
  -3   1  17        1.53       -1.19      1.19 o
  -2   1  17       37.31       27.39      1.69 o
  -1   1  17      428.70      381.52      5.88 o
   0   1  17       13.24       19.24      1.62 o
   1   1  17      547.29      525.74      7.79 o
   2   1  17       54.63       47.61      2.41 o
   3   1  17       68.94       75.94      2.72 o
   4   1  17        0.82        1.53      1.32 o
   5   1  17        1.41       -0.81      1.36 o
   6   1  17        1.06       -1.44      1.44 o
   7   1  17        6.31        7.60      1.77 o
   8   1  17        0.31       -0.26      1.88 o
   9   1  17       16.46       18.56      2.75 o
  10   1  17        5.55       -0.68      2.49 o
 -12   2  17        1.47        3.54      3.57 o
 -11   2  17       22.43       26.43      2.82 o
 -10   2  17        0.92       -0.44      1.73 o
  -9   2  17       34.49       38.70      2.61 o
  -8   2  17        0.22       -1.18      1.43 o
  -7   2  17       62.82       58.23      2.60 o
  -6   2  17        0.02       -0.49      1.36 o
  -5   2  17      161.15      159.18      4.00 o
  -4   2  17        7.10        7.19      1.38 o
  -3   2  17      121.85      118.71      3.15 o
  -2   2  17      301.30      281.71      4.70 o
  -1   2  17        0.77       -1.15      1.15 o
   0   2  17      578.23      542.03      7.65 o
   1   2  17      438.00      445.29      6.68 o
   2   2  17       47.15       42.99      2.03 o
   3   2  17      208.16      202.81      4.42 o
   4   2  17       11.57       11.20      1.78 o
   5   2  17      133.61      134.68      3.53 o
   6   2  17        9.42        6.02      1.74 o
   7   2  17       81.11       84.22      3.49 o
   8   2  17        5.07        3.85      2.20 o
   9   2  17       58.22       63.97      3.78 o
  10   2  17        0.61        2.95      4.25 o
 -11   3  17        3.90        2.56      2.15 o
 -10   3  17        3.71        5.65      1.96 o
  -9   3  17        0.38        1.35      1.41 o
  -8   3  17        1.05        0.28      1.47 o
  -7   3  17        0.27        0.22      1.35 o
  -6   3  17        0.10        0.30      1.15 o
  -5   3  17       11.00        9.98      1.46 o
  -4   3  17       68.10       65.28      2.33 o
  -3   3  17        9.72        6.42      1.36 o
  -2   3  17      136.87      129.03      3.26 o
  -1   3  17        3.23        0.85      1.29 o
   0   3  17        0.23        0.93      1.37 o
   1   3  17        2.89        2.56      1.54 o
   2   3  17      108.56       99.43      3.92 o
   3   3  17        3.36        4.94      1.56 o
   4   3  17       56.29       51.66      2.62 o
   5   3  17        0.79        1.45      1.69 o
   6   3  17      110.39      109.34      4.42 o
   7   3  17       10.31        8.43      2.76 o
   8   3  17        0.06       -1.52      2.59 o
   9   3  17        0.04       -3.08      3.08 o
 -11   4  17        1.85       -2.57      4.50 o
 -10   4  17        0.06        2.23      1.69 o
  -9   4  17        6.49        7.76      1.70 o
  -8   4  17        0.54        0.15      1.18 o
  -7   4  17        2.87        2.74      1.34 o
  -6   4  17       11.46       12.23      1.50 o
  -5   4  17       10.68       10.35      1.46 o
  -4   4  17       10.41        8.33      1.41 o
  -3   4  17       29.77       24.84      1.76 o
  -2   4  17      196.19      176.83      4.00 o
  -1   4  17      398.31      389.54      6.39 o
   0   4  17      131.95      125.04      3.57 o
   1   4  17        1.27        2.01      1.51 o
   2   4  17       59.74       55.90      2.84 o
   3   4  17       71.03       69.17      2.95 o
   4   4  17        6.07        5.75      2.04 o
   5   4  17       30.89       28.83      3.05 o
   6   4  17       14.94       17.34      2.83 o
   7   4  17       29.82       27.54      3.80 o
   8   4  17        4.19        7.13      3.18 o
 -10   5  17       19.66       20.90      2.80 o
  -9   5  17        3.33        4.68      1.88 o
  -8   5  17       23.12       28.59      2.27 o
  -7   5  17        0.07        0.44      1.52 o
  -6   5  17        0.46       -1.39      1.39 o
  -5   5  17        3.62        1.28      1.21 o
  -4   5  17      140.76      145.81      3.44 o
  -3   5  17       24.12       21.98      1.69 o
  -2   5  17       78.98       82.96      2.84 o
  -1   5  17        7.19        7.74      1.58 o
   0   5  17       30.38       29.99      2.22 o
   1   5  17       14.41        9.37      2.04 o
   2   5  17       57.63       54.17      2.68 o
   3   5  17        0.09       -0.34      1.73 o
   4   5  17        0.87        0.49      2.11 o
   5   5  17        1.45        2.22      2.26 o
   6   5  17        9.28       14.27      2.80 o
   7   5  17        4.40        1.16      2.88 o
  -8   6  17        0.02        0.38      1.87 o
  -7   6  17        0.67        0.71      1.78 o
  -6   6  17        4.76        3.54      1.82 o
  -5   6  17        0.00        1.92      1.74 o
  -4   6  17        4.12        4.16      1.78 o
  -3   6  17       40.42       32.52      2.32 o
  -2   6  17        1.09        1.19      1.39 o
  -1   6  17      105.47      102.07      3.23 o
   0   6  17        4.70        0.93      1.55 o
   1   6  17       13.17        6.94      1.76 o
   2   6  17        2.39        1.11      1.83 o
   3   6  17        5.90        4.66      1.97 o
   4   6  17       13.37       11.26      3.42 o
   5   6  17       54.98       58.03      3.90 o
   6   6  17        5.87        3.06      2.50 o
  -6   7  17       12.47       13.36      2.20 o
  -5   7  17        0.39        0.23      1.83 o
  -4   7  17       22.40       29.11      2.44 o
  -3   7  17       14.98       16.56      2.12 o
  -2   7  17       38.03       43.33      2.64 o
  -1   7  17        1.29        0.70      1.77 o
   0   7  17       13.82       12.60      1.88 o
   1   7  17        0.36       -1.05      1.69 o
   2   7  17        4.30        3.25      1.89 o
   3   7  17        0.12        1.19      2.07 o
   4   7  17        0.73       -0.54      2.34 o
  -3   8  17        1.35       -0.57      3.60 o
  -2   8  17       22.46       20.76      2.99 o
  -1   8  17        2.10        3.40      2.28 o
   0   8  17       15.27       12.93      2.93 o
 -12   0  18       10.54       13.19      4.26 o
 -10   0  18       15.30       18.83      7.32 o
  -8   0  18        1.93       -1.91      2.73 o
  -6   0  18      101.66       91.38      4.03 o
  -4   0  18        6.72        3.27      1.74 o
  -2   0  18       28.87       32.20      2.49 o
   0   0  18     1043.85     1036.90     19.80 o
   2   0  18       36.23       34.75      2.86 o
   4   0  18      194.34      209.39      8.07 o
   6   0  18       33.01       31.86      3.44 o
   8   0  18       40.81       51.64      4.13 o
 -12   1  18        6.09        6.89      4.01 o
 -11   1  18       17.59       29.04      3.45 o
 -10   1  18       10.84       13.84      2.67 o
  -9   1  18        3.24        0.66      1.86 o
  -8   1  18        4.55        5.37      1.93 o
  -7   1  18        2.60        2.23      1.58 o
  -6   1  18        9.06        8.97      1.67 o
  -5   1  18       13.68       10.34      1.64 o
  -4   1  18       64.49       69.92      2.70 o
  -3   1  18        2.27        0.88      1.26 o
  -2   1  18       66.36       65.18      2.30 o
  -1   1  18      124.05      144.97      3.42 o
   0   1  18       22.38       30.42      1.84 o
   1   1  18       15.31       20.28      1.66 o
   2   1  18        2.51        0.24      1.56 o
   3   1  18       34.77       34.34      2.07 o
   4   1  18       10.79       11.33      2.04 o
   5   1  18        3.28        2.78      1.51 o
   6   1  18       35.71       28.15      2.21 o
   7   1  18        0.05       -1.48      1.59 o
   8   1  18        0.02       -0.09      1.93 o
   9   1  18       24.59       28.50      3.08 o
 -11   2  18        0.11        4.29      2.09 o
 -10   2  18       14.54       20.17      2.62 o
  -9   2  18       10.65       11.93      2.20 o
  -8   2  18        2.64        0.37      1.54 o
  -7   2  18       12.93       10.20      1.76 o
  -6   2  18      127.64      127.62      4.32 o
  -5   2  18        4.75        0.08      1.34 o
  -4   2  18       88.66       97.69      3.16 o
  -3   2  18        0.32        0.82      1.31 o
  -2   2  18        0.52       -1.27      1.27 o
  -1   2  18       84.83       79.38      2.63 o
   0   2  18      221.48      223.84      4.30 o
   1   2  18       93.02      106.39      3.58 o
   2   2  18       25.16       27.77      1.83 o
   3   2  18        2.90        0.41      1.39 o
   4   2  18       65.54       66.93      2.68 o
   5   2  18       21.86       16.20      1.99 o
   6   2  18       82.14       78.35      3.40 o
   7   2  18        3.96        0.86      1.95 o
   8   2  18       33.25       39.41      3.22 o
   9   2  18        2.87        4.65      2.77 o
 -11   3  18       29.99       35.64      3.02 o
 -10   3  18        2.22        3.99      1.73 o
  -9   3  18        9.42       10.15      2.05 o
  -8   3  18        0.67       -1.11      1.53 o
  -7   3  18        7.36        4.06      1.67 o
  -6   3  18        1.69        2.94      1.46 o
  -5   3  18       22.59       23.23      1.87 o
  -4   3  18       59.14       64.17      2.58 o
  -3   3  18        2.74        1.87      1.36 o
  -2   3  18       34.63       30.63      1.99 o
  -1   3  18       31.64       32.30      2.06 o
   0   3  18        8.25       10.76      1.63 o
   1   3  18        4.95        1.55      1.47 o
   2   3  18       40.47       43.26      2.70 o
   3   3  18        2.65        2.70      1.76 o
   4   3  18       48.13       55.97      2.93 o
   5   3  18       12.04       12.35      2.22 o
   6   3  18       66.60       62.59      4.15 o
   7   3  18       60.20       60.12      4.21 o
   8   3  18       17.68       20.14      3.43 o
   9   3  18       42.52       37.01      8.02 o
 -10   4  18        1.61        3.88      1.85 o
  -9   4  18       16.97       22.79      2.12 o
  -8   4  18       27.24       23.30      1.80 o
  -7   4  18        0.02       -1.40      1.40 o
  -6   4  18       11.70       14.78      1.58 o
  -5   4  18       16.62       17.94      1.65 o
  -4   4  18       14.44       13.43      1.95 o
  -3   4  18       22.65       25.39      1.77 o
  -2   4  18       64.37       59.69      2.36 o
  -1   4  18        2.01       -0.18      1.43 o
   0   4  18        2.44        0.23      1.53 o
   1   4  18      138.68      140.68      3.88 o
   2   4  18      106.88      110.69      3.91 o
   3   4  18       42.63       49.44      3.30 o
   4   4  18       70.35       70.34      3.63 o
   5   4  18        1.90        0.41      2.22 o
   6   4  18        0.41        0.12      2.40 o
   7   4  18        5.04        8.32      3.12 o
   8   4  18        0.82       -2.90      2.90 o
  -9   5  18        0.14       -0.09      2.09 o
  -8   5  18        2.96        3.84      1.81 o
  -7   5  18        6.45        6.90      1.76 o
  -6   5  18        0.30       -0.40      1.20 o
  -5   5  18        9.73        8.86      1.46 o
  -4   5  18        1.50        2.06      1.34 o
  -3   5  18        4.58        0.30      1.43 o
  -2   5  18       36.92       44.61      2.25 o
  -1   5  18       16.71       14.54      1.91 o
   0   5  18        0.01        0.97      1.76 o
   1   5  18        7.54        2.76      1.86 o
   2   5  18        6.03        4.93      1.79 o
   3   5  18        7.08        5.39      1.79 o
   4   5  18        3.72        3.84      2.34 o
   5   5  18        0.12        3.42      2.43 o
   6   5  18       13.05       15.77      4.12 o
   7   5  18        0.31        0.37      3.01 o
  -8   6  18        9.36        6.96      2.70 o
  -7   6  18        0.86        0.99      1.96 o
  -6   6  18        0.16       -1.74      1.74 o
  -5   6  18        8.16       12.28      2.15 o
  -4   6  18        7.37        8.97      2.05 o
  -3   6  18       21.38       26.87      1.87 o
  -2   6  18       10.25        7.40      1.76 o
  -1   6  18       42.22       44.76      2.56 o
   0   6  18       25.70       24.10      2.08 o
   1   6  18       10.84       11.92      1.93 o
   2   6  18       26.93       24.82      2.25 o
   3   6  18       15.92       14.12      2.50 o
   4   6  18       10.23        7.42      2.62 o
   5   6  18        4.88        6.92      2.60 o
  -5   7  18       21.73       24.39      2.53 o
  -4   7  18       11.45       13.17      2.26 o
  -3   7  18       22.86       28.82      2.48 o
  -2   7  18        0.02        0.55      1.79 o
  -1   7  18        0.55        1.77      1.52 o
   0   7  18        0.84       -0.30      1.66 o
   1   7  18        8.00        7.32      1.98 o
   2   7  18        1.07       -0.03      1.86 o
   3   7  18        0.64       -0.42      2.14 o
 -11   0  19        7.29       16.26      4.31 o
  -9   0  19        0.12       -2.65      2.79 o
  -7   0  19       18.86       16.53      3.51 o
  -5   0  19        0.15       -0.82      2.12 o
  -3   0  19        3.55        5.87      2.21 o
  -1   0  19       62.67       51.32      3.30 o
   1   0  19        1.74        1.94      1.83 o
   3   0  19      100.07       99.04      4.55 o
   5   0  19       86.65       88.21      4.45 o
   7   0  19        0.07       -2.31      2.31 o
   9   0  19        2.66        2.55      3.63 o
 -11   1  19       41.68       59.63      4.93 o
 -10   1  19        0.94        0.29      3.01 o
  -9   1  19        6.62        4.66      2.25 o
  -8   1  19        0.32       -0.60      1.76 o
  -7   1  19       27.61       30.93      2.34 o
  -6   1  19        1.47        0.77      1.45 o
  -5   1  19       69.37       73.06      2.84 o
  -4   1  19        0.61       -1.43      1.43 o
  -3   1  19      311.40      312.11      5.59 o
  -2   1  19       11.61        6.16      1.43 o
  -1   1  19      150.57      167.62      3.69 o
   0   1  19       10.02       11.45      1.58 o
   1   1  19       68.06       71.15      2.61 o
   2   1  19        0.22       -0.25      1.30 o
   3   1  19       46.43       53.95      2.45 o
   4   1  19        5.01        2.51      1.53 o
   5   1  19      111.58      128.46      3.87 o
   6   1  19        3.86        2.16      1.76 o
   7   1  19       13.54       11.46      2.07 o
   8   1  19        1.52       -2.04      2.04 o
   9   1  19       79.20       90.22      5.15 o
 -11   2  19        1.28        5.70      2.40 o
 -10   2  19       11.83       20.60      2.73 o
  -9   2  19        0.03       -1.99      1.99 o
  -8   2  19        3.76        4.61      1.81 o
  -7   2  19        0.72       -1.45      1.45 o
  -6   2  19       24.10       29.33      2.15 o
  -5   2  19        7.27        4.80      1.55 o
  -4   2  19        5.35        7.19      1.58 o
  -3   2  19       10.80        9.21      1.59 o
  -2   2  19        2.84        3.74      1.45 o
  -1   2  19        3.72        2.40      1.46 o
   0   2  19       72.19       76.92      2.66 o
   1   2  19        0.82        0.52      1.29 o
   2   2  19        0.78        0.40      1.45 o
   3   2  19        7.56        8.06      1.71 o
   4   2  19       10.60        8.85      1.89 o
   5   2  19        0.55       -1.67      1.69 o
   6   2  19        1.22        2.46      2.06 o
   7   2  19        2.90       -2.09      2.27 o
   8   2  19       15.18       12.33      2.94 o
 -10   3  19       10.30       12.51      2.17 o
  -9   3  19        0.38       -1.42      2.15 o
  -8   3  19        0.20       -0.57      1.58 o
  -7   3  19        6.00       11.31      1.77 o
  -6   3  19        0.03       -0.78      1.42 o
  -5   3  19       14.92       15.99      1.79 o
  -4   3  19       21.24       19.13      1.86 o
  -3   3  19        1.85        1.56      1.37 o
  -2   3  19        2.39        0.22      1.41 o
  -1   3  19        4.89        3.73      1.50 o
   0   3  19       68.33       67.67      2.74 o
   1   3  19       24.31       24.57      2.05 o
   2   3  19       11.44       12.86      1.97 o
   3   3  19       36.98       38.66      2.65 o
   4   3  19       18.94       23.84      2.72 o
   5   3  19       60.47       64.50      3.69 o
   6   3  19       18.56       20.73      3.26 o
   7   3  19       41.64       36.51      3.78 o
   8   3  19       70.48       66.26      4.74 o
 -10   4  19        7.00        0.17      6.08 o
  -9   4  19        0.35        0.17      1.65 o
  -8   4  19        2.87        3.74      1.75 o
  -7   4  19        1.80        2.67      1.61 o
  -6   4  19       20.78       21.40      1.98 o
  -5   4  19        0.19       -0.68      1.40 o
  -4   4  19        2.16        1.31      1.49 o
  -3   4  19        4.88        4.38      1.52 o
  -2   4  19        0.24       -0.89      1.37 o
  -1   4  19        1.11       -0.92      1.40 o
   0   4  19       54.05       50.14      2.50 o
   1   4  19       13.32       12.10      1.99 o
   2   4  19        0.06       -1.59      1.59 o
   3   4  19        1.83        0.98      2.28 o
   4   4  19       48.23       58.10      3.50 o
   5   4  19        0.08       -0.27      2.18 o
   6   4  19        4.87        6.87      2.84 o
   7   4  19       16.35       14.06      3.22 o
  -8   5  19        0.76        2.87      2.15 o
  -7   5  19        1.45       -0.17      1.90 o
  -6   5  19        0.34        0.54      1.87 o
  -5   5  19        3.10        1.42      1.38 o
  -4   5  19       17.22       17.38      2.19 o
  -3   5  19        1.10       -1.49      1.49 o
  -2   5  19        1.56        0.45      1.62 o
  -1   5  19        1.91        2.38      1.67 o
   0   5  19        2.44        0.10      1.79 o
   1   5  19       11.41        9.31      2.14 o
   2   5  19        0.09       -1.75      1.76 o
   3   5  19       15.95       18.37      2.63 o
   4   5  19        0.00        0.65      2.15 o
   5   5  19        7.63        4.86      2.36 o
   6   5  19        8.17        9.40      3.79 o
  -7   6  19        0.08       -1.62      2.01 o
  -6   6  19       11.73       10.19      2.20 o
  -5   6  19        1.13       -0.68      1.95 o
  -4   6  19       11.81       15.47      2.35 o
  -3   6  19        7.36        7.08      1.75 o
  -2   6  19       14.24       13.65      2.09 o
  -1   6  19       24.24       17.30      2.22 o
   0   6  19       34.14       39.30      2.77 o
   1   6  19        3.15        3.28      1.81 o
   2   6  19       28.65       28.51      2.48 o
   3   6  19        5.85        4.61      2.32 o
   4   6  19       36.92       36.41      3.20 o
  -4   7  19        1.04        5.10      2.15 o
  -3   7  19        0.28        0.85      3.63 o
  -2   7  19        6.54        4.17      2.34 o
  -1   7  19        0.13        1.05      1.63 o
   0   7  19        0.39        1.59      1.80 o
   1   7  19        1.74        1.40      1.90 o
   2   7  19        0.39       -2.42      2.42 o
 -10   0  20       12.54       15.63      8.21 o
  -8   0  20        6.98        9.04      3.33 o
  -6   0  20       11.76       14.15      3.56 o
  -4   0  20       36.10       46.70      3.67 o
  -2   0  20      254.49      313.85      8.21 o
   0   0  20       89.71       99.31      7.07 o
   2   0  20       74.40       73.96      3.94 o
   4   0  20        8.28        3.87      2.47 o
   6   0  20        9.65       12.27      3.23 o
   8   0  20       27.54       25.55      4.26 o
 -11   1  20        1.34        6.96      2.90 o
 -10   1  20        1.74        2.75      2.57 o
  -9   1  20        1.17        2.35      2.26 o
  -8   1  20        7.59        2.93      2.32 o
  -7   1  20        0.43        1.65      1.78 o
  -6   1  20       20.80       25.01      2.33 o
  -5   1  20        4.01        4.50      1.58 o
  -4   1  20       76.60       72.03      3.17 o
  -3   1  20      108.37      111.34      3.70 o
  -2   1  20        7.37        8.80      1.58 o
  -1   1  20        8.55       12.61      1.74 o
   0   1  20       32.91       31.86      2.03 o
   1   1  20        6.14        5.24      1.51 o
   2   1  20       86.64       91.23      3.08 o
   3   1  20       18.79       21.30      1.96 o
   4   1  20       14.26        9.13      1.87 o
   5   1  20        8.28       11.30      1.95 o
   6   1  20        0.06        0.57      1.74 o
   7   1  20        2.06       -1.93      1.93 o
   8   1  20       72.11       79.98      4.40 o
 -10   2  20       10.43       13.47      3.04 o
  -9   2  20        1.71       -1.45      2.07 o
  -8   2  20        1.40        0.12      1.84 o
  -7   2  20       10.21        7.72      1.94 o
  -6   2  20       11.66       13.34      1.88 o
  -5   2  20       18.80       21.96      2.02 o
  -4   2  20        0.08        2.03      1.50 o
  -3   2  20       16.87       17.07      1.82 o
  -2   2  20        4.20        4.65      1.59 o
  -1   2  20        3.66        1.92      1.45 o
   0   2  20       19.48       22.66      1.97 o
   1   2  20        3.06       -0.96      1.49 o
   2   2  20       11.48       12.92      1.89 o
   3   2  20        0.17       -1.62      1.62 o
   4   2  20       24.01       24.24      2.27 o
   5   2  20       10.30        8.83      2.56 o
   6   2  20       14.27       15.67      2.56 o
   7   2  20        5.15        4.81      2.57 o
   8   2  20        5.41        6.15      2.93 o
 -10   3  20        1.73        4.83      2.42 o
  -9   3  20        0.03       -1.94      1.94 o
  -8   3  20        1.07        3.22      1.86 o
  -7   3  20        0.32        1.15      1.63 o
  -6   3  20        0.07        0.71      1.57 o
  -5   3  20       13.96       19.37      1.97 o
  -4   3  20        4.08        5.85      1.60 o
  -3   3  20       34.60       32.54      2.12 o
  -2   3  20       24.30       21.71      1.93 o
  -1   3  20        1.89       -1.32      1.32 o
   0   3  20        4.11        4.80      1.55 o
   1   3  20       18.94       21.63      2.04 o
   2   3  20        7.76        4.63      1.84 o
   3   3  20       38.56       44.50      2.91 o
   4   3  20        9.29        8.63      2.46 o
   5   3  20      112.33      122.92      4.93 o
   6   3  20       28.16       34.29      3.76 o
   7   3  20        2.21        1.45      2.75 o
  -9   4  20        0.01       -1.49      1.49 o
  -8   4  20        0.71        0.04      1.75 o
  -7   4  20        7.54        6.04      1.81 o
  -6   4  20        0.03       -1.21      1.55 o
  -5   4  20       12.03       15.59      1.90 o
  -4   4  20        0.58        1.10      1.50 o
  -3   4  20        2.32        2.99      1.58 o
  -2   4  20        6.25        4.80      1.62 o
  -1   4  20        1.66        0.94      1.47 o
   0   4  20        0.06       -0.73      1.51 o
   1   4  20        0.77       -0.68      1.65 o
   2   4  20        0.02        1.22      1.96 o
   3   4  20        3.46        0.80      2.32 o
   4   4  20        4.53        5.42      2.88 o
   5   4  20        9.00        4.37      2.48 o
   6   4  20        6.25       -1.66      2.69 o
  -8   5  20        0.99       -0.93      2.15 o
  -7   5  20        3.85        4.53      1.30 o
  -6   5  20        0.84        1.70      1.67 o
  -5   5  20        1.44        1.52      1.67 o
  -4   5  20        0.68        0.95      1.67 o
  -3   5  20       19.81       20.80      2.14 o
  -2   5  20       19.41       16.45      2.06 o
  -1   5  20        1.43       -0.66      1.77 o
   0   5  20        0.15       -1.74      1.74 o
   1   5  20        2.86        2.63      2.08 o
   2   5  20        0.05       -1.84      1.84 o
   3   5  20        4.68        3.64      2.25 o
   4   5  20        0.75        2.08      2.24 o
   5   5  20        6.74       10.78      2.67 o
  -6   6  20        2.91        1.35      2.53 o
  -5   6  20        1.09        3.82      2.47 o
  -4   6  20        0.61        1.75      2.42 o
  -3   6  20        0.01       -0.39      1.66 o
  -2   6  20        0.00       -0.98      1.86 o
  -1   6  20        2.96        3.30      2.02 o
   0   6  20        4.21        6.01      1.97 o
   1   6  20       13.15       17.98      2.42 o
   2   6  20        7.47        6.70      2.17 o
   3   6  20       18.67       14.79      2.98 o
  -2   7  20        0.81        0.06      3.08 o
  -1   7  20        6.24        7.57      3.29 o
  -9   0  21        1.00        3.18      3.20 o
  -7   0  21        1.89       -2.67      2.67 o
  -5   0  21       40.44       48.92      4.84 o
  -3   0  21       14.86        9.56      2.67 o
  -1   0  21      170.13      194.70      6.35 o
   1   0  21       47.57       43.99      3.59 o
   3   0  21      133.36      150.93      5.91 o
   5   0  21       15.48       13.53      2.89 o
   7   0  21        1.45        1.71      2.81 o
 -10   1  21        0.11       -0.87      2.73 o
  -9   1  21        0.84        2.60      2.40 o
  -8   1  21        0.32       -1.96      2.24 o
  -7   1  21        0.17       -1.99      1.99 o
  -6   1  21        1.40        3.38      2.02 o
  -5   1  21       23.61       28.63      2.65 o
  -4   1  21        3.00        2.37      1.73 o
  -3   1  21        3.02        5.22      1.81 o
  -2   1  21        4.75        7.56      1.87 o
  -1   1  21        3.92        3.09      1.56 o
   0   1  21        9.53       10.52      1.82 o
   1   1  21        2.33        1.03      1.60 o
   2   1  21       17.63       14.17      2.20 o
   3   1  21       18.27       16.69      2.00 o
   4   1  21        0.12       -1.53      1.53 o
   5   1  21        5.72        9.43      2.39 o
   6   1  21        5.03        4.41      1.97 o
   7   1  21       19.78       20.91      3.36 o
 -10   2  21       10.99       13.47      3.29 o
  -9   2  21        4.76        1.82      2.51 o
  -8   2  21        1.09        0.15      2.01 o
  -7   2  21        3.88        2.68      1.87 o
  -6   2  21       16.21       20.66      2.16 o
  -5   2  21       45.73       52.72      2.69 o
  -4   2  21        5.39        6.01      1.62 o
  -3   2  21        7.65        6.89      1.66 o
  -2   2  21        1.56        0.16      1.45 o
  -1   2  21        9.81       13.96      1.99 o
   0   2  21       11.97       10.52      1.98 o
   1   2  21       29.43       26.31      2.41 o
   2   2  21        0.00        0.10      1.79 o
   3   2  21       41.35       45.83      2.99 o
   4   2  21       10.26        8.52      2.21 o
   5   2  21       15.49       11.61      2.70 o
   6   2  21       10.12        9.34      2.70 o
   7   2  21       30.21       35.60      3.99 o
  -9   3  21        0.88       -2.12      2.12 o
  -8   3  21        4.59        5.96      2.08 o
  -7   3  21        0.04        0.08      1.71 o
  -6   3  21       22.81       27.52      2.26 o
  -5   3  21        1.03        2.60      1.64 o
  -4   3  21       13.12       17.63      1.92 o
  -3   3  21        0.30       -0.42      1.46 o
  -2   3  21        1.76        1.07      1.49 o
  -1   3  21        0.00       -1.71      1.71 o
   0   3  21        0.06       -1.43      1.43 o
   1   3  21        0.35       -0.98      1.70 o
   2   3  21       47.72       52.49      3.07 o
   3   3  21        2.11        1.07      2.16 o
   4   3  21        0.73        0.42      2.30 o
   5   3  21        0.59       -2.57      2.57 o
   6   3  21       13.51        8.42      3.11 o
  -8   4  21        0.01       -0.85      1.81 o
  -7   4  21       16.50       24.60      2.31 o
  -6   4  21        9.14        8.13      1.92 o
  -5   4  21        0.93        2.96      1.73 o
  -4   4  21        0.05        0.26      1.57 o
  -3   4  21        4.62        2.96      1.69 o
  -2   4  21        1.84        0.95      1.61 o
  -1   4  21        9.69        9.15      1.84 o
   0   4  21        0.34        1.91      1.78 o
   1   4  21       22.25       22.04      2.61 o
   2   4  21        0.49       -0.15      2.17 o
   3   4  21        1.27        0.62      2.32 o
   4   4  21        8.31        5.77      2.41 o
   5   4  21        1.06        1.36      3.00 o
   6   4  21        0.03       -2.14      2.72 o
  -7   5  21        1.09        1.92      1.74 o
  -6   5  21        7.79        7.66      2.05 o
  -5   5  21        0.19        1.00      1.74 o
  -4   5  21       22.45       22.25      2.28 o
  -3   5  21        1.12        2.42      1.79 o
  -2   5  21       20.17       20.88      2.49 o
  -1   5  21        4.07        3.25      2.20 o
   0   5  21        9.28        9.53      2.24 o
   1   5  21        9.73       10.19      2.36 o
   2   5  21       23.03       24.35      2.91 o
   3   5  21        0.08       -0.16      2.20 o
   4   5  21        3.46        1.68      2.38 o
  -5   6  21        0.10        1.33      3.28 o
  -4   6  21        1.86        1.58      1.99 o
  -3   6  21        0.46       -1.11      1.88 o
  -2   6  21        8.47        7.93      2.18 o
  -1   6  21        1.17        2.84      2.12 o
   0   6  21        0.03       -2.02      2.02 o
   1   6  21        3.22        8.21      2.21 o
   2   6  21        2.38        2.89      2.65 o
  -8   0  22        0.06       -2.70      3.13 o
  -6   0  22        9.59       11.20      3.71 o
  -4   0  22       47.06       57.78      5.26 o
  -2   0  22       20.62       19.34      3.11 o
   0   0  22       25.82       25.56      3.55 o
   2   0  22       28.88       35.00      4.25 o
   4   0  22       17.66       14.27      2.91 o
   6   0  22        0.09       -0.98      2.68 o
  -9   1  22        0.96        1.38      2.58 o
  -8   1  22        6.65        9.21      2.64 o
  -7   1  22        3.57        2.09      2.35 o
  -6   1  22        3.24        0.74      2.25 o
  -5   1  22        1.71        2.47      2.00 o
  -4   1  22       38.49       42.23      3.01 o
  -3   1  22        5.55        5.18      1.87 o
  -2   1  22        4.28        7.00      1.91 o
  -1   1  22        0.07       -1.61      1.61 o
   0   1  22        9.12       10.97      1.91 o
   1   1  22        1.04       -0.35      1.58 o
   2   1  22       28.88       33.47      2.51 o
   3   1  22        0.12       -0.63      1.68 o
   4   1  22        1.81        1.36      1.80 o
   5   1  22        1.06       -1.83      1.83 o
   6   1  22        6.31        2.25      2.25 o
   7   1  22        0.26        1.39      2.47 o
  -9   2  22        3.23        4.04      2.73 o
  -8   2  22        3.50        6.23      3.07 o
  -7   2  22        0.50       -1.31      2.25 o
  -6   2  22       11.13        9.83      2.21 o
  -5   2  22       15.98       19.55      2.15 o
  -4   2  22        1.57        2.10      1.69 o
  -3   2  22        0.32       -0.51      1.59 o
  -2   2  22        0.02       -0.28      1.65 o
  -1   2  22        0.78       -0.11      1.60 o
   0   2  22        4.00       -0.19      1.75 o
   1   2  22        2.66        1.73      1.87 o
   2   2  22        2.94        4.41      1.98 o
   3   2  22        6.30        7.55      2.15 o
   4   2  22        1.43        0.64      2.06 o
   5   2  22        2.25       -0.85      2.38 o
   6   2  22        1.62        2.83      2.90 o
  -8   3  22        1.68       -1.91      2.97 o
  -7   3  22        0.07       -1.86      1.86 o
  -6   3  22       14.48       16.62      2.20 o
  -5   3  22        9.90        9.42      2.01 o
  -4   3  22       24.42       29.68      2.36 o
  -3   3  22        6.09        6.25      1.76 o
  -2   3  22        2.53        2.04      1.66 o
  -1   3  22        0.07        0.98      1.75 o
   0   3  22       15.76       16.47      2.18 o
   1   3  22        0.07       -1.40      1.80 o
   2   3  22       34.28       36.23      3.09 o
   3   3  22        2.18        0.28      2.21 o
   4   3  22       24.58       28.27      4.46 o
   5   3  22        0.01       -2.63      2.66 o
   6   3  22       17.84       13.42      4.06 o
  -7   4  22        3.16        4.95      2.00 o
  -6   4  22        0.04        2.92      1.87 o
  -5   4  22       25.10       32.32      2.46 o
  -4   4  22        0.60       -1.61      1.61 o
  -3   4  22        5.16        5.87      1.85 o
  -2   4  22        3.05        2.23      1.72 o
  -1   4  22        6.73        8.39      2.07 o
   0   4  22       14.95       13.41      2.43 o
   1   4  22       10.27        9.52      2.40 o
   2   4  22        0.90       -0.69      2.34 o
   3   4  22       27.09       26.43      3.40 o
   4   4  22        0.11       -0.21      2.97 o
   5   4  22       13.41       18.51      3.36 o
  -6   5  22        4.80        7.77      2.16 o
  -5   5  22        7.05       10.68      2.13 o
  -4   5  22        2.22        1.03      1.92 o
  -3   5  22        0.54        0.39      2.00 o
  -2   5  22        3.38        3.38      2.10 o
  -1   5  22       20.46       19.33      2.60 o
   0   5  22        4.58        8.27      2.39 o
   1   5  22        8.72        8.34      2.67 o
   2   5  22        5.73        7.34      2.60 o
   3   5  22        0.36       -0.78      2.27 o
  -2   6  22        0.07       -2.23      2.23 o
  -1   6  22       27.13       31.65      3.20 o
   0   6  22        3.78       -0.14      3.16 o
  -9   0  23       12.53       12.86      4.45 o
  -7   0  23        2.92        1.33      3.23 o
  -5   0  23       38.13       50.54      5.25 o
  -3   0  23       55.48       68.81      9.01 o
  -1   0  23        3.48        8.04      3.19 o
   1   0  23        0.23       -0.02      2.33 o
   3   0  23        1.08        4.17      2.51 o
   5   0  23        0.24       -2.45      2.45 o
  -9   1  23        0.25       -0.94      2.67 o
  -8   1  23        0.45        1.11      2.54 o
  -7   1  23        5.07        2.63      2.40 o
  -6   1  23        1.25       -0.66      2.28 o
  -5   1  23       20.88       21.50      3.48 o
  -4   1  23        9.65       14.10      2.43 o
  -3   1  23        1.83        1.61      1.99 o
  -2   1  23        6.40        7.80      2.05 o
  -1   1  23        0.01        0.51      1.79 o
   0   1  23        5.01        5.92      2.05 o
   1   1  23       12.63       14.09      2.29 o
   2   1  23        2.65        4.26      1.98 o
   3   1  23        9.31       11.79      2.15 o
   4   1  23        1.48       -1.43      1.80 o
   5   1  23       11.50       11.06      2.31 o
   6   1  23        0.47       -2.18      2.18 o
  -8   2  23       14.52       18.14      3.09 o
  -7   2  23        1.67       -2.25      2.25 o
  -6   2  23       15.29       20.87      2.77 o
  -5   2  23       12.87       19.27      2.83 o
  -4   2  23        0.29       -1.59      1.81 o
  -3   2  23        2.11        2.08      1.87 o
  -2   2  23        3.02        0.49      2.06 o
  -1   2  23        3.15        5.31      1.97 o
   0   2  23        4.63        1.38      1.89 o
   1   2  23       15.56       19.06      2.44 o
   2   2  23        0.73        2.95      2.04 o
   3   2  23       10.18       12.89      2.49 o
   4   2  23        0.49       -2.15      2.24 o
   5   2  23       13.37       15.25      3.00 o
  -8   3  23        1.20        3.76      6.20 o
  -7   3  23       10.82       12.87      2.41 o
  -6   3  23        0.02       -1.68      2.05 o
  -5   3  23        6.26        7.48      2.03 o
  -4   3  23        6.66        7.37      1.97 o
  -3   3  23       10.65       14.30      2.08 o
  -2   3  23        2.80        1.84      1.86 o
  -1   3  23       18.38       23.54      2.48 o
   0   3  23        0.00        0.50      1.87 o
   1   3  23        8.34       12.07      2.32 o
   2   3  23        4.68        3.42      2.37 o
   3   3  23        7.24        8.27      2.57 o
   4   3  23        7.46       -0.34      2.78 o
   5   3  23       10.86        6.00      3.07 o
  -6   4  23       22.91       29.56      2.60 o
  -5   4  23        0.39        1.77      1.94 o
  -4   4  23        3.41        3.98      1.94 o
  -3   4  23        4.03        5.41      1.94 o
  -2   4  23        4.52        4.99      1.93 o
  -1   4  23       15.42       17.19      2.66 o
   0   4  23       24.99       27.87      2.95 o
   1   4  23        1.48        2.18      2.54 o
   2   4  23        8.47       12.58      2.97 o
   3   4  23        0.60        0.76      3.91 o
  -4   5  23        2.59        3.19      2.21 o
  -3   5  23        3.45        4.98      2.32 o
  -2   5  23        0.03        0.27      2.18 o
  -1   5  23        6.54        6.40      2.40 o
   0   5  23        2.55        5.30      2.67 o
   1   5  23        0.01       -1.37      2.54 o
  -8   0  24       13.78       20.85      4.79 o
  -6   0  24       16.02       25.19      4.61 o
  -4   0  24        0.21       -5.59      5.59 o
  -2   0  24       47.26       45.38      5.32 o
   0   0  24       62.36       81.67      7.20 o
   2   0  24       25.20       28.68      3.99 o
   4   0  24       18.73       32.89      4.44 o
  -8   1  24        7.32        5.73      3.31 o
  -7   1  24        1.18       -0.18      2.53 o
  -6   1  24        0.10        2.75      2.54 o
  -5   1  24        1.56        4.02      2.52 o
  -4   1  24        4.94        5.38      2.59 o
  -3   1  24        0.43       -0.72      2.18 o
  -2   1  24        5.92        3.03      2.23 o
  -1   1  24        5.15        5.56      2.41 o
   0   1  24        0.03        3.29      2.12 o
   1   1  24        1.71        3.52      2.15 o
   2   1  24        5.34        4.90      2.35 o
   3   1  24        9.31        7.84      2.35 o
   4   1  24       18.92       23.95      3.16 o
   5   1  24        4.00        0.31      2.31 o
  -7   2  24        0.78       -2.41      2.41 o
  -6   2  24       12.10       12.72      3.02 o
  -5   2  24        0.13        0.87      2.28 o
  -4   2  24        5.28        5.45      2.35 o
  -3   2  24        3.93        1.83      2.00 o
  -2   2  24       10.15       10.22      2.30 o
  -1   2  24       11.61       14.89      2.38 o
   0   2  24       12.15       14.37      2.43 o
   1   2  24        2.50        3.32      2.11 o
   2   2  24       20.27       28.27      2.86 o
   3   2  24        0.21       -0.38      2.16 o
   4   2  24       16.72       20.04      3.16 o
  -6   3  24        0.97       -0.90      2.41 o
  -5   3  24       17.27       14.07      2.53 o
  -4   3  24        0.26       -1.97      1.97 o
  -3   3  24        0.34       -0.54      2.03 o
  -2   3  24        0.91        0.68      2.02 o
  -1   3  24        0.09       -1.53      1.95 o
   0   3  24        9.87        8.23      2.25 o
   1   3  24        9.31       10.53      2.39 o
   2   3  24        3.31        3.40      3.00 o
   3   3  24       43.76       44.99      4.11 o
  -5   4  24        0.00        0.15      1.97 o
  -4   4  24        4.78        5.89      2.09 o
  -3   4  24        2.15        2.26      2.04 o
  -2   4  24       21.02       26.93      2.97 o
  -1   4  24        2.27        5.70      2.46 o
   0   4  24        4.24       -2.30      2.51 o
   1   4  24        2.21        3.19      2.84 o
   2   4  24        0.02       -2.38      2.38 o
  -7   0  25        1.16       -0.47      3.93 o
  -5   0  25        0.34       -2.76      3.54 o
  -3   0  25        5.00       -0.48      3.78 o
  -1   0  25       39.11       47.91      7.44 o
   1   0  25       45.82       50.93      5.97 o
   3   0  25        5.25        7.93      3.63 o
  -7   1  25       11.89        9.01      9.52 o
  -6   1  25        0.43       -2.43      2.43 o
  -5   1  25        0.03       -2.57      2.57 o
  -4   1  25        3.63        0.88      4.10 o
  -3   1  25        7.72       11.50      3.00 o
  -2   1  25        5.78        4.30      2.51 o
  -1   1  25        1.53        0.63      2.46 o
   0   1  25       32.69       42.56      3.48 o
   1   1  25       40.57       50.60      3.46 o
   2   1  25        6.98       10.32      2.57 o
   3   1  25       41.89       57.39      3.66 o
  -6   2  25        0.87       -2.56      2.56 o
  -5   2  25        2.61        2.00      2.75 o
  -4   2  25        2.50        1.75      2.43 o
  -3   2  25        3.95        5.99      2.49 o
  -2   2  25        0.12       -2.03      2.03 o
  -1   2  25        0.43       -0.12      2.19 o
   0   2  25        0.18        0.83      2.20 o
   1   2  25        1.76        1.67      2.26 o
   2   2  25        3.35        5.77      2.49 o
   3   2  25        0.44        2.46      2.41 o
  -5   3  25        9.52       15.45      2.95 o
  -4   3  25       22.06       28.72      2.95 o
  -3   3  25        7.66        9.23      2.94 o
  -2   3  25        2.91        3.87      2.20 o
  -1   3  25        6.87        6.94      2.37 o
   0   3  25       11.51       14.79      2.60 o
   1   3  25        5.67        6.50      2.67 o
   2   3  25        6.78        9.16      2.89 o
  -2   4  25        1.35       -3.28      4.01 o
  -4   0  26        0.38        5.67      4.39 o
  -2   0  26       14.55       17.24      4.80 o
   0   0  26        8.55        5.72      4.59 o
   2   0  26        7.67       15.42      4.75 o
  -5   1  26        3.57       -0.98      2.87 o
  -4   1  26       47.45       71.88      6.87 o
  -3   1  26        9.00       12.47      3.18 o
  -2   1  26        0.36       -2.74      2.74 o
  -1   1  26        3.41        1.82      3.02 o
   0   1  26       43.37       68.13      4.25 o
   1   1  26        0.03        1.99      3.06 o
   2   1  26        9.75        9.44      3.21 o
  -4   2  26        0.18        2.96      2.94 o
  -3   2  26        6.01        6.64      3.79 o
  -2   2  26        1.14        3.02      2.63 o
  -1   2  26        0.49       -2.36      2.45 o
   0   2  26        0.00        0.24      2.34 o
   1   2  26        9.98       11.03      2.77 o
  -3   0  27       30.97       39.28      7.99 o
  -1   0  27       17.51       24.25      7.20 o
 
